# Supplementary material for: Preoperative assessment of tumor consistency and gross total resection in pituitary adenoma: Radiomic analysis of T2-weighted MRI and interpretation of contributing radiomic features
Source: Brain Spine. 2025 Mar 13;5:104237. doi: 10.1016/j.bas.2025.104237 (PMC11994910; doi:10.1016/j.bas.2025.104237)
Supplement: Multimedia component 1 [file mmc1.xlsx]

## Sheet: firm
Feature	Relative importance (%)	Composite accuracy (%)
wavelet-LLH_glcm_Correlation	4.92068	69.3252
wavelet-LLL_glcm_MCC	4.4872	74.2331
squareroot_firstorder_Maximum	4.04743	75.4601
original_glcm_DifferenceEntropy	4.03128	74.2331
wavelet-HHL_firstorder_Skewness	3.82172	74.2331
wavelet-LHL_glcm_Correlation	3.75435	76.0736
logarithm_ngtdm_Contrast	3.66491	74.2331
wavelet-HHH_glcm_ClusterShade	3.5146	74.8466
wavelet-HHH_firstorder_Skewness	3.33268	74.8466
wavelet-HLL_firstorder_Maximum	3.22909	73.6196
wavelet-LLL_firstorder_Minimum	3.1405	76.0736
logarithm_firstorder_90Percentile	3.07157	76.0736
lbp-2D_gldm_DependenceVariance	3.04948	76.0736
lbp-3D-k_glrlm_RunPercentage	3.04456	74.8466
logarithm_firstorder_Kurtosis	2.97949	79.7546
wavelet-LLH_glcm_JointEntropy	2.96936	79.1411
lbp-2D_gldm_LargeDependenceEmphasis	2.90622	76.6871
gradient_firstorder_Maximum	2.82475	79.1411
wavelet-LLL_firstorder_InterquartileRange	2.78791	77.3006
wavelet-HLL_glszm_LargeAreaLowGrayLevelEmphasis	2.78363	78.5276
original_glcm_Autocorrelation	2.75523	80.3681
wavelet-LLH_firstorder_Maximum	2.75218	80.9816
square_glcm_Imc1	2.74055	79.7546
exponential_glrlm_RunLengthNonUniformityNormalized	2.67493	79.1411
wavelet-LHH_glcm_Imc1	2.6666	78.5276
exponential_glrlm_LongRunEmphasis	2.65325	79.1411
lbp-2D_glrlm_RunEntropy	2.64036	79.1411
wavelet-LLL_glcm_DifferenceAverage	2.60413	79.7546
wavelet-LLL_gldm_LargeDependenceHighGrayLevelEmphasis	2.57539	79.7546
lbp-3D-m1_firstorder_MeanAbsoluteDeviation	2.56625	77.9141
original_shape_SurfaceVolumeRatio	2.55672	80.3681
original_glrlm_LongRunLowGrayLevelEmphasis	2.45299	81.5951

## Sheet: GTR
Feature	Relative importance (%)	Composite accuracy (%)
original_shape_Maximum2DDiameterColumn	6.08699	66.8712
original_shape_LeastAxisLength	3.19558	65.0307
gradient_gldm_DependenceNonUniformity	3.11101	73.0061
lbp-2D_gldm_DependenceNonUniformity	2.93903	68.0982
original_shape_MajorAxisLength	2.86724	65.0307
exponential_gldm_LargeDependenceEmphasis	2.76976	67.4847
original_shape_Maximum2DDiameterSlice	2.52443	66.2577
original_shape_Maximum2DDiameterRow	2.11131	70.5521
lbp-3D-k_glszm_GrayLevelNonUniformity	2.01133	71.7791
exponential_gldm_DependenceNonUniformity	1.96787	71.7791
original_glszm_GrayLevelNonUniformity	1.95095	71.1656
lbp-3D-m1_firstorder_MeanAbsoluteDeviation	1.81821	69.9387
lbp-2D_gldm_DependenceVariance	1.60703	68.7117
lbp-2D_glrlm_RunLengthNonUniformity	1.52908	71.1656
original_shape_MinorAxisLength	1.48583	67.4847
gradient_glszm_LargeAreaHighGrayLevelEmphasis	1.473	69.9387
wavelet-LLL_firstorder_Minimum	1.44755	69.3252
lbp-3D-k_glszm_ZoneEntropy	1.42101	66.8712
wavelet-LHH_glcm_Imc1	1.37847	67.4847
exponential_gldm_DependenceVariance	1.37471	66.8712
original_shape_SurfaceVolumeRatio	1.36603	71.7791
original_shape_Elongation	1.35107	72.3926
original_gldm_LargeDependenceHighGrayLevelEmphasis	1.31602	75.4601
square_glrlm_ShortRunLowGrayLevelEmphasis	1.31294	73.6196
lbp-3D-k_ngtdm_Coarseness	1.31198	71.7791
logarithm_firstorder_Energy	1.28946	71.1656
wavelet-HLH_glszm_LargeAreaHighGrayLevelEmphasis	1.28454	72.3926
lbp-3D-m2_firstorder_Mean	1.2725	73.6196
wavelet-LLH_glszm_GrayLevelNonUniformity	1.23994	69.9387
lbp-3D-k_firstorder_InterquartileRange	1.23483	73.6196
wavelet-HLL_firstorder_Skewness	1.22396	70.5521
wavelet-HLH_gldm_LargeDependenceHighGrayLevelEmphasis	1.21524	73.0061
wavelet-HLL_firstorder_TotalEnergy	1.1801	73.0061
wavelet-LLH_glszm_LargeAreaHighGrayLevelEmphasis	1.17385	73.6196
wavelet-LLH_firstorder_Mean	1.1717	77.3006
lbp-3D-k_glszm_SizeZoneNonUniformityNormalized	1.16986	76.0736
lbp-2D_glrlm_RunVariance	1.11311	73.6196
wavelet-LHH_firstorder_Mean	1.10511	73.0061
wavelet-LHL_firstorder_Mean	1.10266	77.9141
lbp-3D-k_glcm_Imc2	1.04077	76.0736
lbp-3D-k_ngtdm_Busyness	1.03108	74.2331
exponential_glrlm_RunLengthNonUniformity	1.02495	74.8466
exponential_gldm_DependenceNonUniformityNormalized	1.02332	76.0736
wavelet-LHL_gldm_GrayLevelNonUniformity	1.0071	74.8466
lbp-3D-m2_firstorder_90Percentile	0.995603	73.6196
wavelet-HLH_firstorder_Kurtosis	0.989749	76.6871
lbp-3D-k_glcm_Correlation	0.98821	74.8466
square_ngtdm_Coarseness	0.986494	73.0061
wavelet-HHL_glszm_LargeAreaHighGrayLevelEmphasis	0.980393	74.2331
original_glrlm_LongRunLowGrayLevelEmphasis	0.974434	71.7791
lbp-3D-k_glrlm_GrayLevelNonUniformityNormalized	0.95862	73.0061
lbp-3D-k_glszm_SmallAreaEmphasis	0.954384	75.4601
wavelet-HHL_glcm_ClusterShade	0.948995	73.0061
wavelet-LLH_glcm_Imc1	0.944	71.7791
wavelet-HHL_gldm_LargeDependenceHighGrayLevelEmphasis	0.939101	73.0061
lbp-3D-k_gldm_DependenceEntropy	0.930697	77.9141
exponential_firstorder_TotalEnergy	0.928561	74.8466
wavelet-HHH_gldm_LargeDependenceHighGrayLevelEmphasis	0.917832	74.8466
lbp-3D-k_glrlm_RunEntropy	0.906879	76.6871
wavelet-HHL_glszm_LargeAreaEmphasis	0.897158	72.3926
lbp-3D-k_firstorder_Kurtosis	0.888923	75.4601
logarithm_gldm_GrayLevelNonUniformity	0.882565	74.8466
wavelet-HLL_firstorder_Mean	0.881875	73.0061
wavelet-HLH_glcm_Correlation	0.865684	74.2331
exponential_glrlm_LongRunHighGrayLevelEmphasis	0.86178	74.8466
wavelet-LHL_glcm_MCC	0.861358	73.6196
square_firstorder_10Percentile	0.855584	74.2331
wavelet-LLH_ngtdm_Strength	0.851852	73.0061
original_firstorder_TotalEnergy	0.847712	76.6871
square_gldm_LargeDependenceLowGrayLevelEmphasis	0.846084	74.2331
wavelet-LHL_firstorder_Skewness	0.841883	71.7791
wavelet-LHL_firstorder_Energy	0.825492	76.0736
wavelet-LLL_glcm_Correlation	0.815593	79.1411
