# Supplementary material for: Preoperative assessment of tumor consistency and gross total resection in pituitary adenoma: Radiomic analysis of T2-weighted MRI and interpretation of contributing radiomic features
Source: Brain Spine. 2025 Mar 13;5:104237. doi: 10.1016/j.bas.2025.104237 (PMC11994910; doi:10.1016/j.bas.2025.104237)
Supplement: Multimedia component 2 [file mmc2.xlsx]

## Sheet: Sheet1
split	firm	GTR	age	male sex	diameter	NFPA	hemorrhage	Repetition Time (TR)	Echo Time (TE)	Field of View (FOV)	Slice Spacing	Slice Thickness	Pixel Spacing	Resolution in Pixels	Number of Averages	Pixel Bandwidth	original_shape_Elongation	original_shape_Flatness	original_shape_LeastAxisLength	original_shape_MajorAxisLength	original_shape_Maximum2DDiameterColumn	original_shape_Maximum2DDiameterRow	original_shape_Maximum2DDiameterSlice	original_shape_Maximum3DDiameter	original_shape_MeshVolume	original_shape_MinorAxisLength	original_shape_Sphericity	original_shape_SurfaceArea	original_shape_SurfaceVolumeRatio	original_shape_VoxelVolume	original_firstorder_10Percentile	original_firstorder_90Percentile	original_firstorder_Energy	original_firstorder_Entropy	original_firstorder_InterquartileRange	original_firstorder_Kurtosis	original_firstorder_Maximum	original_firstorder_MeanAbsoluteDeviation	original_firstorder_Mean	original_firstorder_Median	original_firstorder_Minimum	original_firstorder_Range	original_firstorder_RobustMeanAbsoluteDeviation	original_firstorder_RootMeanSquared	original_firstorder_Skewness	original_firstorder_TotalEnergy	original_firstorder_Uniformity	original_firstorder_Variance	original_glcm_Autocorrelation
test	TRUE	FALSE	80	FALSE	22	TRUE	FALSE	3460	95		6.5	5	0.71875	320	2	100	0.90303	0.790233	14.8512	18.7935	23.8064	24.2258	19.7362	27.1328	3111.94	16.9711	0.705854	1460.35	0.469273	3183.3	563	822.3	451161867	4.06798	125	6.40477	1239	89.4228	678.315	654	135	1104	53.6204	689.862	0.89626	1.51496e+09	0.0790917	15797.4	510.69
train	TRUE	FALSE	80	TRUE	35	TRUE	FALSE	6040	86.492	260	6	5	0.507819	512	2	97.6562	0.727049	0.568647	20.4666	35.9917	43.8767	43.094	32.8161	45.2767	12853.8	26.1677	0.609486	4353.87	0.338722	12944.5	223.5	324	657634285	2.90395	52	7.61545	571	35.1431	275.863	279	37	534	21.63	280.371	-0.0333521	1.01754e+09	0.174996	2507.37	112.518
train	FALSE	FALSE	79	FALSE	32	TRUE	FALSE	6000	122.64	240	6	5	0.46875	512	1.5	195.312	0.758853	0.658564	18.5774	28.2089	33.5411	34.5429	26.4169	36.2154	7843.87	21.4064	0.690038	2766.72	0.352724	7907.54	1324	2337	22208934439	6.14218	496	9.5196	5071	341.999	1858.63	1837	157	4914	208.035	1924.25	1.32127	2.92794e+10	0.0184177	248205	4786.5
test	FALSE	TRUE	77	TRUE	32	TRUE	FALSE	6000	121.744	240	6	5	0.46875	512	1.5	195.312	0.828873	0.783376	19.1928	24.5001	31.6448	30.456	27.4689	31.7003	5688.96	20.3074	0.551955	2792.13	0.490798	5749.39	1547	4096	37118567820	7.25979	1099	3.41219	6085	758.437	2741.22	2657	0	6085	486.391	2917.44	0.351589	4.89358e+10	0.0080912	997197	14248
train	FALSE	FALSE	78	TRUE	32	TRUE	FALSE	6000	110.45	240	6	5	0.46875	512	1.5	325.391	0.721014	0.513788	17.8554	34.7524	41.2586	36.8714	31.2906	41.5795	8864.91	25.057	0.58482	3541.97	0.39955	8941.1	883	1663	12388106135	5.73126	358	6.91173	3357	251.279	1303.69	1306	0	3357	152.382	1351.52	0.601857	1.63319e+10	0.0247898	126998	2916.65
train	FALSE	TRUE	79	TRUE	30	TRUE	FALSE	6000	106.624	240	6	5	0.46875	512	1.5	325.391	0.879934	0.67206	17.1504	25.5191	29.925	27.5824	29.3671	33.4309	6127.11	22.4551	0.650341	2489.89	0.406372	6184.41	950	2124	11917128055	6.22134	469	6.48718	4053	427.178	1457.09	1322	0	4053	211.016	1593.87	1.61365	1.5711e+10	0.0192561	417323	3606.93
test	FALSE	TRUE	76	FALSE	24	TRUE	FALSE	6000	121.352	240	6	5	0.46875	512	1.5	195.312	0.718107	0.472374	7.81899	16.5525	19.5776	14.4049	17.1078	20.3696	1067.26	11.8865	0.674104	749.212	0.701995	1100.83	1359.6	2755.4	4132121897	6.23953	460	4.55311	4303	404.175	2147.59	2211	246	4057	218.828	2224.56	-0.559802	5.4476e+09	0.0187701	336520	6336.87
train	TRUE	TRUE	82	FALSE	30	TRUE	FALSE	5000	108.978	240	6	5	0.46875	512	1.5	325.391	0.937094	0.544946	11.9057	21.8474	23.5683	27.6388	26.5165	28.0834	3392.57	20.4731	0.622535	1753.91	0.516984	3396.12	39	2723	118842885102	6.593	1050	2.87452	4023	710.56	1156.29	954	0	4023	486.278	1464.84	0.804814	7.28726e+09	0.0166705	808746	2614.78
train	TRUE	TRUE	82	TRUE	28	TRUE	FALSE	6000	131.378	240	5.5	5	0.46875	512	1.5	325.391	0.950874	0.720073	17.026	23.6448	29.5229	28.6044	25.3689	31.5555	5921.76	22.4832	0.661746	2391.99	0.403933	5978.46	506.6	993.4	3273675960	5.11174	205	16.9176	3063	171.281	762.482	746	0	3063	89.4001	813.48	2.37333	3.95624e+09	0.0412577	80371.7	975.746
train	TRUE	FALSE	81	FALSE	20	TRUE	FALSE	6000	105.97	240	6	5	0.46875	512	1.5	325.391	0.762849	0.60546	11.8374	19.551	22.8419	23.1334	17.9477	25.1407	2361.78	14.9145	0.664126	1291.4	0.54679	2403.36	1189.4	1708	3909940139	5.1972	273.5	8.11422	2834	186.049	1439.57	1460	151	2683	113.338	1464.51	-1.0203	5.15469e+09	0.0346024	72417.1	2842.77
train	FALSE	FALSE	76	TRUE	34	TRUE	TRUE	6000	93.5252	240	4.5	4	0.46875	512	1	244.141	0.811635	0.710489	29.1365	41.009	47.7388	50.3114	43.8976	53.1819	25678.9	33.2844	0.617811	6813.12	0.26532	25761.3	985	1578	47233318840	5.2677	253	6.71823	2393	193.224	1317.68	1367	0	2393	110.641	1346.44	-1.35999	4.67028e+10	0.0357273	76623.2	2996.25
train	FALSE	FALSE	75	TRUE	19	TRUE	FALSE	6000	124.88	240	6	5	0.46875	512	1.5	195.312	0.777011	0.746389	19.1192	25.6156	31.0403	30.2952	28.5745	33.1409	5930.42	19.9036	0.579156	2735.77	0.46131	5993.26	681.5	2419.5	16568581548	6.37163	718.75	3.38288	3667	515.417	1793.64	2009	0	3667	334.863	1909.1	-1.05099	2.18433e+10	0.0160971	427501	6063.85
train	FALSE	TRUE	73	TRUE	24	TRUE	FALSE	6000	121.856	240	6	5	0.46875	512	1.5	195.312	0.920671	0.762437	14.8866	19.5251	24.5477	25.1446	22.2693	26.6305	3493.33	17.9761	0.693069	1606.45	0.459862	3546.39	934	2474	9648067100	6.53051	740.75	3.36705	4229	470.422	1795.43	1868	62	4167	320.02	1893.84	-0.348832	1.27196e+10	0.0129924	363087	5691.08
test	FALSE	TRUE	73	TRUE	25	TRUE	FALSE	6000	121.856	240	6	5	0.46875	512	1.5	195.312	0.869871	0.711766	11.0548	15.5315	20.9818	19.8795	16.513	22.3263	1561.27	13.5104	0.697476	933.126	0.597671	1597.86	1048.4	2236.6	3834325593	6.20607	485.5	9.28274	4722	394.562	1671.46	1610	119	4603	211.608	1778.66	1.65207	5.05503e+09	0.0187073	369847	4195.22
train	FALSE	FALSE	78	FALSE	25	TRUE	TRUE	5552.72	103.584	240	6	5	0.46875	512	2	162.76	0.936552	0.653097	14.3918	22.0362	28.0563	30.4398	23.8142	30.941	4393.53	20.638	0.635319	2041.9	0.464752	4450.77	808.5	1184	3469732933	4.72795	198	6.71421	1988	126.699	998.876	993	264	1724	81.958	1013.79	0.793262	4.57434e+09	0.0473606	30011.5	936.279
train	FALSE	TRUE	77	FALSE	26	TRUE	FALSE	6000	106.098	240	6	5	0.46875	512	1.5	325.391	0.726079	0.643891	18.7109	29.0592	35.3774	32.2076	26.4543	35.9351	7875.05	21.0992	0.640453	2988.81	0.37953	7941.79	1356	2006	17886769065	5.56959	304	8.58434	3839	229.245	1688.17	1668	117	3722	129.048	1723.15	1.04282	2.35812e+10	0.02898	119326	4132.01
train	FALSE	FALSE	75	TRUE	45	TRUE	FALSE	5992	105		5	4	0.3125	768	2		0.740394	0.435976	25.001	57.3448	55.3054	77.4048	81.5721	103.931	12920.4	42.4577	0.355469	7490.87	0.579772	13071.8	1225	3457	166332779084	7.18111	940	5.45701	7137	709.079	2282.42	2164	-53	7190	410.261	2492.62	1.02503	8.12172e+10	0.00927725	1.00372e+06	8901.76
train	FALSE	FALSE	79	TRUE	26	TRUE	FALSE	6200	116.338	240	6	5	0.46875	512	1.5	325.391	0.56575	0.409605	8.05036	19.654	17.1037	16.4488	24.2167	27.0269	806.837	11.1192	0.523526	800.578	0.992242	852.98	358.6	1269.8	583045000	5.72879	504	2.80711	1979	301.126	875.499	959	0	1979	215.079	949.29	-0.302692	7.68664e+08	0.0225724	134653	1304.04
test	FALSE	FALSE	75	FALSE	32	TRUE	FALSE	6000	101.632	240	6	5	0.46875	512	1.5	325.391	0.767923	0.702504	17.8179	25.3634	33.1324	31.0403	25.4683	33.2151	5357.48	19.4771	0.60731	2438.08	0.455079	5406.59	1425	2105	14738530543	5.52419	239	8.42668	4005	257.305	1844.65	1888	61	3944	110.685	1895.75	-0.206998	1.94307e+10	0.0358961	191158	5498.37
train	TRUE	FALSE	77	FALSE	26	TRUE	FALSE	6000	103.922	240	6	5	0.46875	512	1.5	325.391	0.766537	0.609101	16.5408	27.1561	30.7466	29.6108	24.8791	33.6275	5523.14	20.8161	0.559395	2701.2	0.489069	5568.73	798.3	1751	9116778146	5.65314	314	4.97869	3336	280.231	1414.07	1503	12	3324	153.123	1469.12	-0.923641	1.20191e+10	0.0287888	158742	3436.86
test	FALSE	TRUE	72	FALSE	26	TRUE	FALSE	6000	121.632	240	6	5	0.46875	512	1.5	195.312	0.679733	0.519194	12.5207	24.1156	24.9961	26.6758	23.8003	29.9251	3365.56	16.3922	0.627028	1732.08	0.514649	3421.15	462.2	1879.6	5530609311	6.05665	726.5	2.84878	2474	441.841	1357.14	1550	0	2474	309.287	1459.88	-0.907864	7.29135e+09	0.0194462	289418	3350.23
train	TRUE	TRUE	78	FALSE	16	FALSE	FALSE	6000	106.354	240	5.5	5	0.46875	512	1.5	325.391	0.627905	0.343536	5.81855	16.9373	16.8598	14.1535	17.8187	18.2853	807.984	10.635	0.610592	687.071	0.850352	843.534	985.4	1526.7	1078444240	5.00049	242	5.39994	1950	167.336	1222.31	1188	100	1850	105.798	1243	0.359674	1.3033e+09	0.0391622	51015.7	2139.55
train	FALSE	TRUE	72	TRUE	16	TRUE	FALSE	6000	121.408	240	6	5	0.46875	512	1.5	195.312	0.94519	0.823005	10.4848	12.7397	17.1036	15.5209	14.8232	18.1325	1102.91	12.0414	0.718343	718.643	0.651586	1137.74	532.8	2904	3859991170	6.60442	1868.5	1.54386	3809	892.258	1880.38	2332	46	3763	766.006	2114.89	-0.3171	5.08884e+09	0.0130658	936947	4533.41
train	FALSE	TRUE	74	TRUE	17	TRUE	TRUE	6000	113.906	240	6	5	0.46875	512	1.5	325.391	0.827753	0.693096	12.2188	17.6292	22.0041	21.7379	18.8959	23.8214	2013.9	14.5927	0.683981	1127.54	0.559878	2052.69	725.6	2173	3014864784	6.2135	632	3.69405	3068	442.662	1269.97	1106	54	3014	287.264	1391.52	1.084	3.97468e+09	0.0177461	323504	2370.54
train	TRUE	FALSE	80	TRUE	25	TRUE	FALSE	5403.2	99.06	240	6	5	0.46875	512	2	162.76	0.675311	0.527453	14.0133	26.5679	31.8287	23.1335	27.2117	32.3219	4409.48	17.9416	0.638281	2037.34	0.462037	4460.01	1178	1825	7680943120	5.39456	328	3.641	2619	202.507	1483.77	1478	561	2058	135.919	1506.8	-0.0981334	1.01263e+10	0.028861	68876.2	1529.97
train	FALSE	FALSE	75	FALSE	22	TRUE	FALSE	5200	113.6	240	6	5	0.46875	512	1.5	325.391	0.677733	0.591484	12.9633	21.9166	25.6555	23.1334	19.626	26.6304	2720.76	14.8536	0.678914	1388.23	0.510238	2768.55	1108	2444	8096447589	6.3536	695.25	4.06752	3693	441.371	1876.81	1995	0	3693	289.474	1963.53	-0.618609	1.0674e+10	0.0158535	333039	5890.78
train	FALSE	FALSE	75	FALSE	34	TRUE	FALSE	6000	107.008	240	6	5	0.46875	512	1.5	325.391	0.757018	0.664435	21.4002	32.2081	41.4132	34.2072	34.7887	41.5827	11134.2	24.3821	0.639226	3772.28	0.338799	11215.2	913.6	1550	13793438574	5.51436	341	8.93318	3571	228.539	1230.82	1244	0	3571	141.891	1273.35	0.180275	1.81846e+10	0.0281099	106500	2610.41
train	FALSE	TRUE	72	FALSE	13	TRUE	FALSE	3860	95.984	240	4	4	0.468751	512	2	81.3802	0.869427	0.613178	8.54358	13.9333	16.1318	14.4049	15.9237	17.4093	903.301	12.114	0.612637	737.625	0.816589	928.13	186	374	79061714	3.57556	92	4.33162	575	61.9099	261.019	247	21	554	39.8257	273.622	0.518691	6.94882e+07	0.113297	6738.16	117.997
test	FALSE	TRUE	69	TRUE	25	TRUE	FALSE	6000	123.424	240	6	5	0.46875	512	1.5	195.312	0.793266	0.72216	10.5758	14.6447	18.4866	17.7838	15.2109	19.3745	1244.64	11.6171	0.713514	784.23	0.630087	1284.08	1569.2	3697.8	6679636401	6.76481	1246	2.1609	4487	674.369	2497.41	2331	761	3726	516.914	2618.77	0.397477	8.80614e+09	0.0104609	620867	5659.12
train	TRUE	FALSE	71	FALSE	29	TRUE	FALSE	6000	113.522	240	6	5	0.46875	512	1.5	325.391	0.755981	0.733996	24.6556	33.5909	41.2586	39.252	34.8423	41.2692	13717.9	25.3941	0.664462	4170.67	0.304031	13812.4	834	1666.4	17339007087	5.72661	324	5.932	3203	255.96	1231.65	1196	0	3203	144.363	1286.45	0.835023	2.2859e+10	0.0261805	137999	2675.17
test	FALSE	FALSE	72	FALSE	36	TRUE	FALSE	6000	101.76	240	6	5	0.46875	512	1.5	325.391	0.819506	0.769665	21.7142	28.2125	37.6912	32.9362	31.2695	38.1087	9112.83	23.1203	0.651617	3237.88	0.35531	9186.33	1076	1695.3	15368792261	5.2877	224.25	9.95429	4054	218.814	1440.72	1497	0	4054	100.903	1485.13	-0.47255	2.02616e+10	0.039018	129946	3593.34
train	FALSE	TRUE	73	FALSE	8	FALSE	FALSE	6000	113.906	240	6	5	0.46875	512	1.5	325.391	0.621093	0	0	15.7466	12.3384	13.5844	16.2447	17.0037	387.708	9.78013	0.530303	484.875	1.25062	429.786	528.5	1153	287181098	5.30497	323.25	4.49262	1966	222.313	887.748	880	120	1846	135.801	938.575	0.534218	3.78609e+08	0.0317475	92826.3	1152.69
train	TRUE	FALSE	77	FALSE	28	TRUE	FALSE	8000	80.6	280	6	5	1.0938	256	1	1953.12	0.672307	0.604176	21.2215	35.1247	39.0733	39.5602	28.7109	39.6206	11550.3	23.6146	0.694401	3558.52	0.308089	11647.1	48	566	468402677	4.57077	381	1.50379	684	181.379	319.665	309	0	684	155.432	376.578	-0.0235772	1.65169e+09	0.0463655	39625.7	223.915
train	TRUE	FALSE	75	TRUE	25	TRUE	FALSE	6000	108.352	240	6	5	0.46875	512	1.5	325.391	0.633377	0.603072	18.3489	30.4257	35.6281	31.8784	25.93	37.3267	7152.26	19.2709	0.661596	2713.44	0.379382	7214.06	297.4	1555	9230571921	5.8128	428	5.28367	3593	377.771	1180.35	1297	0	3593	218.448	1298.8	0.0865431	1.21692e+10	0.0259392	293648	2475.8
train	FALSE	FALSE	73	TRUE	20	TRUE	FALSE	6000	107.008	240	6	5	0.46875	512	1.5	325.391	0.790619	0.720233	10.1418	14.0813	17.4408	14.9439	16.143	18.5163	1056.44	11.133	0.631436	794.424	0.751979	1090.28	1261.2	2585	3212670515	6.07455	839.5	1.94688	2916	419.943	1909.17	1947	854	2062	329.413	1970.97	0.0552331	4.23545e+09	0.0162488	239783	2147.29
train	TRUE	TRUE	72	FALSE	23	TRUE	FALSE	6000	106.098	240	5.5	5	0.46875	512	1.5	325.391	0.814851	0.651	14.7503	22.658	26.3659	26.6271	24.0529	28.3109	4097.72	18.4629	0.62688	1975.43	0.48208	4141.53	673.2	1908.8	7716959701	6.08557	609	3.52044	2772	400.886	1410.57	1562	0	2772	255.99	1500.6	-0.883401	9.32595e+09	0.019758	262118	3519.78
train	FALSE	TRUE	71	FALSE	16	TRUE	FALSE	6000	104.256	240	6	5	0.46875	512	1.5	325.391	0.747957	0.579254	9.69325	16.734	18.3523	16.7729	18.7148	19.5045	1344.4	12.5163	0.688859	855.142	0.636079	1384.28	979.9	1554.1	1853034523	5.18882	255.75	6.9688	2418	191.461	1300.18	1349.5	41	2377	112.463	1328.46	-1.28557	2.44296e+09	0.0363356	74336.7	2916.94
train	FALSE	FALSE	70	FALSE	25	TRUE	FALSE	6000	122.64	240	6	5	0.46875	512	1.5	195.312	0.802219	0.626426	15.9253	25.4225	27.5824	30.4559	27.9683	33.1934	5479.92	20.3944	0.627248	2396.41	0.437307	5555.56	1141	2305.7	14389382497	6.33237	609	5.9255	5505	396.34	1767.82	1813	1	5504	252.272	1847.88	0.0292966	1.89703e+10	0.0158163	289489	5336.43
train	TRUE	FALSE	70	TRUE	35	TRUE	FALSE	5400	108.018	240	6	5	0.46875	512	1.5	325.391	0.61059	0.438163	14.3183	32.6781	33.3918	26.3104	33.1324	34.9411	5338.42	19.9529	0.528642	2794.24	0.523421	5409.23	1173.2	2356	14827088341	6.22999	505	4.21821	3583	361.021	1836.24	1873	60	3523	223.434	1900.98	-0.154791	1.95474e+10	0.0174938	241939	5663.7
train	FALSE	TRUE	69	TRUE	26	TRUE	FALSE	6000	106.624	240	6	5	0.46875	512	1.5	325.391	0.890364	0.731628	17.297	23.6417	31.4308	31.4308	25.3299	31.6294	5991.24	21.0498	0.664757	2399.75	0.400543	6049.96	1146	2044.6	12440559344	5.89818	382	5.22492	4095	283.817	1597.36	1582	0	4095	166.829	1646.5	0.184707	1.64012e+10	0.0227911	159395	4254.77
test	FALSE	FALSE	72	TRUE	20	TRUE	FALSE	6400	118.528	240	6	5	0.46875	512	1.5	325.391	0.66617	0.473137	7.81283	16.5128	19.2094	14.944	17.0628	19.4876	929.555	11.0003	0.668593	688.926	0.741135	963.723	165	1224	413555804	5.48374	623.5	2.10786	1525	308.405	650.949	572	0	1525	230.549	752.157	0.32409	5.45216e+08	0.0262276	142005	883.052
train	FALSE	TRUE	70	TRUE	7	FALSE	FALSE	6000	115.84	240	6	5	0.46875	512	1.5	325.391	0.493228	0	0	8.81513	7.3347	9.60468	8.61786	10.1497	122.168	4.34787	0.58751	202.663	1.65889	141.064	540	840.8	50608838	4.14464	144.5	3.1849	989	94.6477	677.308	674	344	645	65.6117	687.735	-0.0580249	6.67206e+07	0.0694384	14233.1	221.865
train	FALSE	FALSE	70	TRUE	37	TRUE	FALSE	6000	106.752	240	6	5	0.46875	512	1.5	325.391	0.641314	0.311585	19.6913	63.1973	41.6116	51.0055	42.3875	62.0809	7645.55	40.5293	0.40796	4600.5	0.601723	7816.55	991	2893.2	21837651295	6.62809	799	5.12439	4603	594.081	1741.12	1521	423	4180	354.643	1919.16	1.52412	2.87899e+10	0.0130502	651684	3506.47
train	TRUE	FALSE	77	TRUE	26	TRUE	FALSE	5143	135.936	240	4.4	4	0.4688	512	1.57282	195.312	0.926244	0.768295	21.0696	27.4239	33.5029	33.5029	28.9444	35.0701	9932.53	25.4012	0.633461	3527.53	0.355149	9988.17	298	581	2041060530	4.23984	142	4.96209	1010	92.1834	427.233	410	0	1010	59.7301	444.528	0.895106	1.97371e+09	0.0668891	15077.1	318.409
train	TRUE	FALSE	12	TRUE	20	FALSE	FALSE	6000	106.226	240	6	5	0.46875	512	1.5	325.391	0.647893	0	0	18.7086	17.469	14.5312	19.6931	20.237	958.12	12.1212	0.682265	688.881	0.718993	1000.64	381.8	814.2	350495847	4.45565	160.5	3.68893	1070	125.191	659.366	703	109	961	78.4941	679.549	-0.98426	4.6208e+08	0.0621354	27022.5	563.673
test	TRUE	FALSE	74	FALSE	27	TRUE	FALSE	4600	93		6.5	5	0.513393	448	2	192	0.676374	0.644938	21.865	33.9024	36.6508	41.0985	29.8475	41.7223	11081.5	22.9307	0.659233	3646.22	0.329038	11173.6	377	619	1647623401	4.05891	113	5.67031	952	78.0702	490.851	488	0	952	48.377	502.619	-0.357667	2.82274e+09	0.0784982	11691.3	416.099
train	FALSE	TRUE	72	FALSE	45	TRUE	FALSE	6000	116.338	240	5	4	0.46875	512	1.5	325.391	0.650384	0.466165	20.1922	43.3155	42.2467	43.4138	34.7002	47.5885	12286.9	28.1717	0.406998	6326.82	0.514926	12390.4	590	1427	13464677032	5.65923	329	3.89546	2527	242.01	1042.23	1063	0	2527	150.539	1092.65	-0.313007	1.47927e+10	0.0258615	107654	1975.99
train	FALSE	FALSE	74	FALSE	24	TRUE	FALSE	6000	101.504	240	6	5	0.46875	512	1.5	325.391	0.47783	0.387684	12.4772	32.184	34.4205	32.3812	21.593	34.8046	3243.4	15.3785	0.535934	1977.15	0.609592	3306.46	755.1	1915	5578150532	6.20024	664	4.03402	3652	382.659	1407.59	1469	0	3652	261.446	1491.36	-0.141612	7.35404e+09	0.0165776	242831	3340.31
train	TRUE	FALSE	78	FALSE	60	TRUE	TRUE	5294.81	98.592	240	6	5	0.46875	512	2	162.76	0.859378	0.717649	17.0411	23.7457	29.552	25.3236	26.3544	30.3769	5706.04	20.4066	0.668306	2310.64	0.404946	5769.16	983.5	1893.5	10755516760	5.69991	405.25	3.75602	2628	271.086	1527.69	1598	53	2575	178.884	1567.75	-0.780148	1.41797e+10	0.0243552	124020	3786.04
test	FALSE	FALSE	69	FALSE	28	TRUE	FALSE	6000	109.362	240	6	5	0.46875	512	1.5	325.391	0.713518	0.621053	16.8412	27.1171	32.8976	28.302	27.5009	33.0043	5995.63	19.3486	0.64414	2477.77	0.413262	6056.55	953	1859	10949951946	5.84891	387.75	6.0304	3696	288.495	1487.12	1517	54	3642	174.633	1543.87	0.570867	1.4436e+10	0.0239932	171997	3495.63
train	FALSE	TRUE	72	FALSE	30	TRUE	FALSE	6000	101.632	240	6	5	0.46875	512	1.5	325.391	0.826762	0.592977	14.2579	24.0447	27.8164	26.1218	25.8196	28.7105	4466.55	19.8792	0.655428	2001.12	0.448024	4523.29	599	2370	10338564077	6.57464	838	2.68588	3034	518.942	1610.82	1742	0	3034	362.605	1735.88	-0.578685	1.36299e+10	0.012309	418530	4808.68
test	FALSE	FALSE	67	TRUE	18	TRUE	FALSE	6000	121.856	240	6	5	0.46875	512	2	195.312	0.868354	0.726903	22.4049	30.8224	38.6493	38.0073	33.3736	41.7248	11959.9	26.7647	0.63434	3987.01	0.333365	12039.3	1104	2182	29153249505	5.98238	562	3.83544	4214	342.262	1733.61	1842	0	4214	235.994	1786.74	-0.822749	3.84347e+10	0.0196982	187020	5194.69
train	FALSE	FALSE	74	TRUE	36	TRUE	FALSE	5004.72	101.296	240	6	5	0.46875	512	2	162.76	0.834012	0.672771	17.8557	26.5405	31.9523	31.3413	27.4689	35.5337	7206.16	22.1351	0.698434	2583.22	0.358474	7265.49	933	1526	8649246395	5.31394	281	4.88916	2208	187.917	1226.73	1220	137	2071	119.486	1252.78	-0.21946	1.14028e+10	0.0318845	64591.1	2012.53
train	FALSE	FALSE	68	TRUE	35	TRUE	FALSE	6580	89		5	5	0.46875	512	1	130	0.624291	0.512241	19.8194	38.6915	45.2211	41.9545	28.9413	45.2988	10522	24.1548	0.568237	4086.52	0.388378	10602.9	432	644	3001901956	3.85186	84	7.11246	1140	68.5972	548.063	555	31	1109	37.1516	557.715	-0.39086	3.29799e+09	0.0997947	10672.6	473.946
train	FALSE	TRUE	67	TRUE	22	TRUE	FALSE	6650	139.888	240	6	5	0.46875	512	1.5	195.312	0.80345	0.785665	17.9871	22.8941	28.302	27.1327	23.4047	29.4024	5247.08	18.3943	0.701811	2080.7	0.396544	5301.13	235	2125	11212307841	6.1036	645	3.14873	3840	532.369	1526.56	1768	0	3840	347.409	1669.86	-1.00625	1.47819e+10	0.0200807	458050	4413.61
train	FALSE	TRUE	68	TRUE	23	TRUE	FALSE	6000	111.346	240	6	5	0.46875	512	1.5	325.391	0.72799	0.683423	8.27521	12.1085	15.5209	13.9082	13.5208	16.3011	537.063	8.81483	0.62623	510.232	0.95004	564.254	818.3	2235.9	978648742	6.055	967	2.0377	2664	489.835	1403.18	1197.5	449	2215	383.76	1512.14	0.494285	1.2902e+09	0.0189427	317655	1023.15
train	FALSE	FALSE	71	FALSE	45	TRUE	FALSE	6000	106.752	240	6	5	0.46875	512	1.5	325.391	0.548563	0.39895	17.9749	45.0555	44.8067	39.5621	34.0126	45.8039	6279.23	24.7158	0.413174	3983.72	0.634429	6420.41	67	1912	8874524461	6.21053	1383.75	1.80093	3628	657.285	1135.13	1404	0	3628	558.296	1349.92	-0.225572	1.16998e+10	0.0179226	533754	3242.31
test	FALSE	TRUE	65	FALSE	28	TRUE	FALSE	6000	121.856	240	6	5	0.46875	512	1.5	195.312	0.624652	0.562676	11.9151	21.1758	25.9403	25.766	18.2812	27.8164	2145.85	13.2275	0.612603	1313.32	0.612029	2188.47	793	1613.1	2929494556	5.64746	348.25	4.59923	2822	256.716	1281.91	1340	85	2737	159.687	1328.44	-0.486316	3.86212e+09	0.0265343	121463	2727.87
train	TRUE	TRUE	64	FALSE	20	TRUE	FALSE	6000	115.954	240	6	5	0.46875	512	1.5	325.391	0.900619	0.815784	18.7137	22.9395	31.4309	30.9235	25.6959	32.3813	5899.59	20.6598	0.616857	2559.65	0.433869	5957.71	526.8	1459.2	5538260515	5.8429	537	2.82443	2226	300.187	1044.12	1102	0	2226	217.107	1107.05	-0.328182	7.30147e+09	0.0202902	135360	1868.14
train	FALSE	FALSE	75	TRUE	30	TRUE	FALSE	5963.71	96.096	240	6	5	0.46875	512	2	162.76	0.550344	0.512212	16.2582	31.7412	36.1426	34.4206	23.0642	36.5807	6214.01	17.4686	0.655736	2492.7	0.401141	6263.56	584	1644	8278144869	5.7935	374	4.14728	2607	305.487	1250.77	1328	7	2600	178.528	1320	-0.928137	1.09136e+10	0.0244457	177984	2769.22
train	FALSE	FALSE	73	TRUE	17	TRUE	FALSE	6000	112.05	240	6	5	0.46875	512	1.5	325.391	0.222988	0	0	28.4718	9.6047	7.91121	23.8003	24.1615	257.521	6.34887	0.651415	300.493	1.16687	283.449	606.8	1153.8	182206911	4.98156	374.5	2.22657	1436	196.625	891.512	900	377	1059	150.269	920.584	0.0457662	2.40215e+08	0.0360627	52681	528.963
test	FALSE	FALSE	70	TRUE	28	TRUE	FALSE	6000	131.968	240	6	5	0.46875	512	1.5	325.391	0.702662	0.565213	18.4621	32.664	33.8748	36.945	27.0498	41.6422	8711.63	22.9518	0.610349	3354.59	0.38507	8796.06	682	1796.9	13244219556	6.08185	485.25	4.21001	3351	338.767	1333.56	1394	0	3351	213.186	1408.92	-0.330119	1.74606e+10	0.018932	206672	3128.94
train	TRUE	FALSE	70	TRUE	26	TRUE	FALSE	5400	109.618	240	6	5	0.46875	512	1.5	325.391	0.913729	0.764868	14.8469	19.4111	23.1335	24.6732	22.2298	25.4146	3441.98	17.7365	0.670209	1644.92	0.477901	3496.31	680.2	2044	7299187918	5.97447	516.25	4.02961	2745	405.476	1571.83	1757.5	0	2745	248.358	1659.02	-1.31553	9.623e+09	0.02199	281676	4507.4
train	TRUE	FALSE	73	TRUE	18	TRUE	FALSE	5600	113.714	240	6	5	0.46875	512	1.5	325.391	0.743428	0	0	5.66395	7.33473	7.33473	6.00293	8.23776	79.9809	4.21074	0.717735	125.077	1.56384	92.2856	1536.4	1949.1	226840641	4.14071	171.75	3.45106	2039	125.618	1792.99	1839	1344	695	81.5383	1800.16	-0.975173	2.99059e+08	0.0693878	25782.8	417.363
train	FALSE	TRUE	68	TRUE	25	TRUE	FALSE	6000	112.512	240	6	5	0.46875	512	1.5	325.391	0.58595	0.442252	8.83354	19.974	23.4307	19.5	17.1655	24.1056	1148.67	11.7038	0.625389	848.136	0.73836	1183.89	486.8	2935.3	2848112057	6.83716	1016.5	3.34791	4215	689.335	1545.62	1383.5	20	4195	453.046	1780.9	0.856871	3.75483e+09	0.0103373	782689	4242.57
train	TRUE	FALSE	74	TRUE	26	TRUE	FALSE	7500	104.64	240	6	5	0.46875	512	1.5	325.391	0.666345	0.52467	13.7308	26.1703	28.4495	24.6503	26.7229	30.6791	4198.19	17.4385	0.686376	1833.57	0.436752	4255.65	830	2703.6	7168934727	5.80283	304	5.41476	3467	454.142	1327.68	1129	0	3467	192.147	1490.25	1.81121	9.4512e+09	0.027376	458137	3785.77
test	TRUE	FALSE	70	FALSE	42	TRUE	FALSE	6000	108.594	240	6	5	0.46875	512	1.5	325.391	0.640825	0.470893	19.6618	41.7542	45.9738	40.8087	35.8954	49.0336	12180.1	26.7571	0.499438	5125.89	0.420842	12264.7	777	2353.8	25790465088	6.53357	709	3.00176	3085	459.273	1555.81	1574	0	3085	303.09	1665.01	-0.255456	3.4001e+10	0.012741	351737	4539.5
train	TRUE	FALSE	74	FALSE	30	TRUE	TRUE	4380	106.392	240	6.5	5	0.4688	512	2	122.07	0.959124	0.533558	12.0269	22.541	29.0739	22.751	24.8243	30.5483	3183.53	21.6196	0.576933	1813.98	0.5698	3242.76	634.9	923	1388489867	4.27021	163	5.25989	1087	96.6102	772.262	774.5	111	976	67.8444	782.093	-0.715384	1.9835e+09	0.0615382	15280.8	766.349
train	FALSE	TRUE	72	FALSE	11	FALSE	FALSE	6000	115.954	240	6	5	0.46875	512	1.5	325.391	0.912871	0	0	2.70633	6.28615	6.28615	3.00146	6.55983	25.5982	2.47053	0.773929	54.2736	2.12022	31.6407	526.9	748	9926839	3.40727	112.5	2.61787	763	71.5521	636.958	651	435	328	46	643.132	-0.569807	1.30872e+07	0.104167	7902.37	88.7935
train	FALSE	TRUE	76	FALSE	26	TRUE	FALSE	4370	93		6.5	5	0.513393	448	2	192	0.480234	0.340148	16.0645	47.2281	30.2194	86.7797	24.8346	87.4468	4860.55	22.6805	0.608337	2281.02	0.469294	4946.06	435	908.8	1284327300	4.75034	150	4.915	1348	136.244	636.344	612	3	1345	71.3708	666.983	0.635066	2.20033e+09	0.0545365	39932.5	703.292
test	FALSE	TRUE	70	FALSE	11	FALSE	FALSE	6000	101.376	240	6	5	0.46875	512	1.5	325.391	0.96508	0	0	9.27699	9.97502	11.1306	10.6273	11.9033	348.926	8.95304	0.761741	314.653	0.901777	373.096	809.4	1610.8	409009719	5.29519	553	1.77457	1733	265.102	1163.44	1110	605	1128	214.758	1202.19	0.263428	5.39222e+08	0.0280313	91675.7	666.15
train	TRUE	FALSE	65	FALSE	27	TRUE	FALSE	6000	122.08	240	6	5	0.46875	512	1.5	195.312	0.880778	0.757828	16.8464	22.2298	28.4495	24.0416	24.4695	29.4252	5226.66	19.5795	0.723182	2013.97	0.385326	5285.28	1251	2173.4	12431252736	5.86507	495	3.35063	2932	291.006	1722.61	1747	241	2691	205.566	1760.92	-0.423874	1.63888e+10	0.0198321	133449	3923.1
test	FALSE	TRUE	68	TRUE	14	TRUE	FALSE	6000	111.552	240	6	5	0.46875	512	1.5	325.391	0.788474	0.598878	9.09286	15.1832	17.1037	16.1318	17.4196	18.7989	1082.05	11.9715	0.644431	790.931	0.730958	1120.61	896.9	1536.6	1263942147	5.23757	360.75	2.7747	1965	207.563	1193.29	1145.5	733	1232	152.283	1219.42	0.583313	1.66634e+09	0.0303779	63048.3	414.08
test	FALSE	TRUE	75	TRUE	22	TRUE	FALSE	5880	103		5	4	0.479911	448	1	130	0.849982	0.67773	15.2244	22.4638	28.1585	27.7299	22.6526	28.9051	4390.65	19.0938	0.659773	1965.36	0.447624	4437	361	620	1001495618	4.19018	126	6.41454	1129	89.8641	493.015	502	4	1125	52.8278	509.83	-0.670717	1.15329e+09	0.072458	16862.1	436.746
test	FALSE	FALSE	72	TRUE	21	TRUE	FALSE	6000	108.338	240	6	5	0.46875	512	1.5	325.391	0.726959	0.518625	11.4834	22.1421	25.3236	21.0904	24.4695	28.2791	2653.36	16.0964	0.626477	1479.48	0.557588	2707.91	533.6	1387	2399560777	5.72904	396.5	4.23367	2625	267.837	1020.34	1068.5	0	2625	170.865	1080.85	-0.225348	3.16348e+09	0.0237587	127144	1944
train	FALSE	FALSE	74	TRUE	16	TRUE	TRUE	5195.38	99.164	240	6	5	0.46875	512	2	162.76	0.634128	0.582741	11.1864	19.1961	19.5	20.9818	15.7503	21.6061	778.602	12.1728	0.445663	918.378	1.17952	835.841	849.5	1559.4	993931117	5.29326	416.75	2.36152	2117	220.945	1223.79	1234.5	598	1519	166.68	1252.08	-0.11749	1.31036e+09	0.0281971	70059.9	757.043
train	TRUE	TRUE	70	TRUE	9	FALSE	FALSE	6000	108.024	240	6	5	0.46875	512	1.5	325.391	0.610982	0	0	14.7684	13.5844	9.60468	15.1167	15.8881	370.349	9.02321	0.510696	488.347	1.31861	412.646	824.2	1358.2	406400824	4.97372	277	3.8332	1609	168.637	1118.14	1132	333	1276	111.91	1139.48	-0.732797	5.35782e+08	0.0390634	48166.8	1130.14
test	FALSE	FALSE	67	TRUE	24	TRUE	FALSE	5470	100		5.5	5	0.535714	448	2	130	0.876783	0.731734	15.2663	20.8632	26.329	24.7096	24.3676	27.3973	3983.07	18.2925	0.662015	1835.53	0.460833	4042.39	275	1492	2698944309	5.84256	846	1.72927	1640	409.432	917.603	901	0	1640	339.492	1026.58	-0.158838	4.26013e+09	0.0201449	211868	1871.43
test	FALSE	FALSE	65	TRUE	63	TRUE	FALSE	6000	121.856	240	6	5	0.46875	512	1.5	195.312	0.754101	0.437177	16.9117	38.6838	42.4529	45.1127	32.6413	46.9856	9650.38	29.1715	0.458554	4780.32	0.49535	9763.76	1711.5	2569.5	35364014123	5.85074	363	10.7583	5307	275.708	2145.57	2142	0	5307	157.423	2185.19	0.463415	4.66224e+10	0.0239771	171580	7619.16
test	FALSE	TRUE	65	TRUE	17	TRUE	FALSE	6000	121.8	240	6	5	0.46875	512	1.5	195.312	0.599864	0.537441	11.5434	21.4785	23.4307	19.159	23.9017	24.427	1770.39	12.8842	0.566597	1249.08	0.705537	1823.29	317.2	2489	4876879966	6.60738	1137	7.55145	5896	713.772	1539.78	1549	39	5857	439.444	1877.85	1.71965	6.42948e+09	0.013846	1.1554e+06	3837.87
train	FALSE	TRUE	65	TRUE	24	TRUE	FALSE	5800	113.52	240	6	5	0.46875	512	1.5	195.312	0.81478	0.639357	14.2419	22.2753	27.3545	27.5825	20.9264	29.6147	3771.79	18.1495	0.66648	1758.17	0.466138	3816.67	1377.4	3485.2	20303784005	7.04005	1261.5	2.94433	4861	719.682	2497.97	2638	2	4859	514.34	2648.28	-0.435757	2.67678e+10	0.00903076	773560	11265.2
train	FALSE	TRUE	71	TRUE	28	TRUE	FALSE	5400	119.026	240	6	5	0.46875	512	1.5	325.391	0.705895	0.622369	16.366	26.2963	33.1323	32.3811	23.6614	35.1062	5536.5	18.5624	0.66131	2288.6	0.413365	5592.47	682	1218	3869652670	5.10566	268	3.61371	1996	167.208	930.904	910	12	1984	113.702	955.104	0.174097	5.10159e+09	0.0352084	45641.7	1445.04
train	FALSE	TRUE	68	TRUE	14	FALSE	FALSE	5529.84	103.168	260	6.2	5	0.507812	512	2	162.76	0.616182	0.484098	9.15303	18.9074	23.188	15.405	23.6501	23.9753	1291.85	11.6504	0.651175	880.903	0.681893	1341.41	374.8	989.2	434993284	5.14259	239.5	3.54787	1535	173.492	680.973	687	7	1528	107.527	720.046	-0.113055	6.95477e+08	0.0360992	54742.7	704.673
test	FALSE	TRUE	67	FALSE	34	TRUE	FALSE	4820	106.48	240	6.5	5	0.4688	512	2	122.07	0.653231	0.496277	11.6179	23.4101	24.7799	22.4338	26.0511	26.4581	2292.49	15.2922	0.590987	1422.69	0.620589	2357.07	853.9	1555	2441825609	5.27761	540.75	1.93824	1744	256.484	1181.37	1151.5	284	1460	210.535	1216.51	-0.03682	3.48822e+09	0.0309113	84258.5	1300.82
train	FALSE	FALSE	72	FALSE	22	TRUE	FALSE	5880	103		5	4	0.479911	448	1	130	0.765904	0.700047	15.2522	21.7875	27.3918	22.8437	23.7641	27.809	3821.06	16.6871	0.695793	1698.74	0.444573	3868.13	286	522	570647798	3.97685	127	4.12418	697	76.6094	400.258	400	0	697	52.6367	412.173	-0.31094	6.57142e+08	0.0756455	9679.42	289.306
train	FALSE	FALSE	65	TRUE	12	FALSE	FALSE	6000	109.008	240	6	5	0.46875	512	1.5	195.312	0.4737	0.337641	5.51371	16.3301	17.1037	12.883	13.842	18.3194	435.553	7.73556	0.617629	449.901	1.03294	465.381	389.4	1487.6	426602837	5.62538	565	2.18047	1862	327.523	1028.12	1139	167	1695	244.372	1099.32	-0.441355	5.62416e+08	0.0243722	151472	1966.8
test	FALSE	FALSE	71	TRUE	32	TRUE	FALSE	6500	115.954	240	6	5	0.46875	512	1.5	325.391	0.608204	0.597504	21.0915	35.2994	40.3757	40.3757	30.7523	41.7772	10616.5	21.4692	0.648094	3604.41	0.33951	10686.6	741	1577.5	11789687064	5.84662	381	5.405	3071	272.845	1144.05	1124	0	3071	163.756	1206	0.530008	1.5543e+10	0.0229702	145579	2290.73
test	FALSE	FALSE	67	TRUE	53	TRUE	FALSE	6000	106.496	240	6	5	0.46875	512	1.5	325.391	0.61705	0.561493	22.1801	39.502	45.4403	46.1885	34.1255	47.9874	11890.6	24.3747	0.567542	4439.03	0.373323	11989.2	1293	2186	28597730794	5.96275	447	5.57088	3701	295.543	1726.16	1712	0	3701	186.997	1773.32	0.00593034	3.77023e+10	0.0205357	165051	4904.49
train	FALSE	FALSE	73	TRUE	26	TRUE	FALSE	6000	121.714	240	6	5	0.46875	512	1.5	325.391	0.696871	0.481792	13.4728	27.9639	30.3009	26.506	29.5015	34.2106	4668.66	19.4872	0.648547	2082.91	0.446148	4738.2	443.6	1216	3227034408	5.6315	355	4.65309	2561	243.358	887.867	917	0	2561	151.351	947.573	0.0558262	4.25441e+09	0.0258825	109587	1512.79
test	FALSE	TRUE	68	TRUE	14	FALSE	FALSE	6000	111.68	240	6	5	0.46875	512	1.5	325.391	0.562096	0	0	15.2473	14.859	9.6047	14.8897	15.6723	565.139	8.57042	0.764433	432.429	0.765172	594.583	734	1026	344185458	4.16312	138.5	5.83092	1430	92.5597	864.59	846	612	818	59.9274	873.591	1.28481	4.53762e+08	0.0686968	15645.1	135.746
train	FALSE	TRUE	71	TRUE	32	TRUE	FALSE	6000	129.792	240	6	5	0.46875	512	1.5	325.391	0.652209	0.519842	16.3581	31.4674	29.611	34.543	31.992	37.5307	7268.38	20.5233	0.669113	2711.92	0.373112	7347.26	573	1300	5775865379	5.52965	311	6.09879	2868	221.876	970.165	995	0	2868	136.731	1018.04	0.169782	7.61471e+09	0.0282495	95181.5	1681.54
test	TRUE	FALSE	68	TRUE	32	TRUE	FALSE	6000	112.96	240	6	5	0.46875	512	1.5	325.391	0.837744	0.629219	18.5402	29.4654	32.8975	32.311	33.3736	37.0341	7624.31	24.6844	0.584749	3203.67	0.420192	7701.82	1056	1807	13010565671	5.73243	389	6.33855	3584	255.798	1450.31	1467.5	2	3582	162.275	1492.34	0.229821	1.71525e+10	0.0240749	123683	3505.19
train	FALSE	FALSE	68	TRUE	26	TRUE	FALSE	5400	106.098	240	6	5	0.46875	512	1.5	325.391	0.562445	0.399428	9.88274	24.7422	26.3317	20.0828	24.5591	28.8522	2192.05	13.9161	0.620757	1314.61	0.599716	2243.85	443.3	1710	3002689058	6.02318	650.5	3.09561	2709	397.583	1232.69	1377	0	2709	273.687	1328.24	-0.687032	3.95862e+09	0.0194849	244697	2500.51
train	FALSE	FALSE	66	TRUE	23	TRUE	FALSE	5600	105.97	240	6	5	0.46875	512	1.5	325.391	0.731874	0.618977	13.6498	22.0522	24.8811	24.7616	23.7217	26.1887	2867.71	16.1394	0.567291	1720.69	0.600021	2922.81	1021.2	1719	4478679797	5.58401	305	6.81355	3047	235.665	1377.69	1398	0	3047	131.848	1421.32	-0.630208	5.90452e+09	0.028368	122131	3211.03
train	FALSE	TRUE	74	TRUE	20	TRUE	FALSE	9660	135.04	260	4.4	4	0.5078	512	1.57282	195.312	0.91189	0.878008	17.1599	19.5441	24.2311	24.0227	23.0252	26.3434	3987.65	17.8221	0.719901	1689.23	0.423616	4027.79	164	620.1	669075123	4.8532	257	2.97882	1011	146.54	393.866	397	0	1011	104.514	434.133	0.351695	7.59125e+08	0.039964	33341.3	321.61
train	FALSE	TRUE	63	FALSE	25	TRUE	FALSE	7000	140.056	240	6	5	0.46875	512	1.5	195.312	0.706524	0.511871	12.3112	24.0513	26.3317	21.2265	23.353	30.8644	2609.8	16.9928	0.533619	1717.87	0.658239	2672.31	426	2608	6499359160	6.89031	1321	2.32291	3960	732.213	1572.64	1708	0	3960	557.563	1790.64	0.0857809	8.56849e+09	0.00982031	733208	4657.48
train	TRUE	FALSE	73	FALSE	21	TRUE	FALSE	6000	111.424	240	6	5	0.46875	512	1.5	325.391	0.616517	0.608855	13.7789	22.6309	26.7082	25.9403	18.0879	27.278	2889.4	13.9523	0.672014	1459.86	0.505246	2934.67	559	1459	2758386022	5.71121	497.5	2.727	2114	281.962	1057.96	1131	0	2114	201.998	1113.18	-0.419275	3.63654e+09	0.0231928	119887	2061.25
train	TRUE	FALSE	64	FALSE	28	TRUE	FALSE	6000	122.024	240	6	5	0.46875	512	1.5	195.312	0.838689	0.704297	20.9131	29.6936	36.945	35.628	30.2516	40.1759	9542.24	24.9037	0.566041	3843.59	0.402797	9612.12	1310	2961	40503632131	6.77759	815.5	5.69564	6523	537.692	2239.36	2271	0	6523	343.941	2356.97	0.505804	5.33981e+10	0.0115013	540560	8430.29
train	FALSE	FALSE	74	FALSE	20	TRUE	FALSE	9115	115.136	270	4.4	4	0.5273	512	1	195.312	0.496792	0.390478	7.90675	20.2489	20.9233	14.8738	20.86	21.5776	904.599	10.0595	0.596962	757.719	0.837629	940.791	311	694	232476578	4.45995	209	2.82537	1000	120.774	528.996	556	213	787	87.2974	549.827	-0.0183374	2.84411e+08	0.0543543	22473.4	219.89
test	TRUE	FALSE	67	TRUE	23	TRUE	FALSE	6000	108.608	240	6	5	0.46875	512	1.5	325.391	0.889909	0.623522	14.562	23.3544	26.3317	25.9916	25.6145	31.1377	4724.33	20.7833	0.668753	2036	0.430961	4793.54	902.5	1775	7344782948	5.84432	329	7.71414	3741	307.165	1331.76	1290	0	3741	141.264	1421.27	1.4676	9.68304e+09	0.0264314	246434	3089.97
test	FALSE	FALSE	68	TRUE	45	TRUE	FALSE	5800	112.384	240	6	5	0.46875	512	1.5	325.391	0.761148	0.687221	25.8587	37.628	44.9222	44.2916	36.5324	45.2851	19304.8	28.6405	0.650477	5350.11	0.277139	19404.9	845	1627	23861394340	5.72656	397	7.52018	3647	260.566	1221.55	1179	0	3647	166.839	1273.24	1.35539	3.14579e+10	0.0237679	128953	2528.3
train	FALSE	FALSE	70	TRUE	30	TRUE	FALSE	5600	111.09	240	6	5	0.46875	512	1.5	325.391	0.806168	0.781926	17.208	22.0071	27.3545	27.1327	24.3795	28.7945	4554.88	17.7415	0.657898	2019.81	0.443439	4607.67	782.4	1439.6	4649502092	5.60252	324	5.8771	2862	236.072	1102.11	1091	0	2862	136.312	1153.4	0.255705	6.12972e+09	0.0275545	115685	1971.35
train	FALSE	FALSE	69	TRUE	16	FALSE	FALSE	6000	104.512	240	6	5	0.46875	512	1.5	325.391	0.892606	0.637011	15.5476	24.4072	28.0881	28.814	27.3085	30.9679	5371.58	21.786	0.610263	2430.54	0.45248	5422.4	483.2	1938.8	8174371256	6.34748	668	2.79501	2832	420.507	1304.99	1383	0	2832	286.623	1409.77	-0.273548	1.07767e+10	0.0148434	284461	3055.78
train	FALSE	FALSE	67	TRUE	30	TRUE	FALSE	6000	115.122	240	6	5	0.46875	512	1.5	325.391	0.768956	0.569853	12.2546	21.5048	33.1324	24.5476	19.626	33.1854	1721.61	16.5363	0.519907	1336.13	0.776093	1787.69	1441	2486	4995497517	5.91262	484.25	5.31503	3636	350.26	1859.63	1731	687	2949	209.772	1919.37	1.41926	6.58586e+09	0.0224676	225764	2415.65
train	FALSE	FALSE	66	TRUE	18	TRUE	FALSE	6000	107.712	240	6	5	0.46875	512	1.5	325.391	0.724524	0.587709	11.4629	19.5043	20.7448	24.6731	18.9656	26.2314	1714.14	14.1314	0.630521	1098.54	0.64087	1762.64	641.6	1768.4	2340442753	6.08694	611	2.66634	2606	359.556	1248.28	1267	128	2478	260.621	1323.07	-0.0639876	3.08554e+09	0.016961	192307	2098.65
train	FALSE	TRUE	65	FALSE	12	FALSE	FALSE	6000	115.84	240	6	5	0.46875	512	1.5	325.391	0.547723	0	0	4.84123	7.07549	6.28615	4.61665	7.31971	50.3174	2.65165	0.768635	85.7518	1.70422	59.3262	790.8	1610.6	57263040	4.58031	350	3.21972	1885	243.387	1085.38	968	633	1252	158.392	1128.06	1.0014	7.54933e+07	0.0469136	94467.1	473.843
train	FALSE	FALSE	64	FALSE	26	TRUE	FALSE	6000	121.744	240	6	5	0.46875	512	1.5	195.312	0.752112	0.637823	20.4977	32.1369	36.6735	32.04	31.992	39.9056	8101.93	24.1706	0.463857	4205.57	0.519083	8192.29	1160	2720	29813792616	6.6071	589	5.93894	5597	485.55	2070.87	2126	0	5597	268.993	2190.4	0.353378	3.93053e+10	0.0147632	509355	6780.29
train	FALSE	FALSE	71	FALSE	20	FALSE	FALSE	6000	106.994	240	6	5	0.46875	512	1.5	325.391	0.571375	0.289078	7.26384	25.1276	18.1326	24.6767	24.1304	26.9495	1403.29	14.3573	0.526749	1150.74	0.820034	1460.74	253.4	1046.3	701935538	5.41958	291	3.9904	1838	223.502	734.177	766.5	0	1838	134.762	795.937	-0.111476	9.25405e+08	0.03051	94500.1	1161.06
train	FALSE	TRUE	69	FALSE	8	FALSE	FALSE	6000	106.226	240	6	5	0.46875	512	1.5	325.391	0.57735	0	0	2.65165	6.0728	6.28614	2.5243	6.35566	14.7217	1.53093	0.702467	41.352	2.80892	19.7754	190.4	518.4	2303662	3.37356	214	1.7391	547	117.253	369.067	399	131	416	90.281	391.89	-0.340223	3.03705e+06	0.102222	17367.3	125.31
test	FALSE	TRUE	64	FALSE	12	FALSE	FALSE	5600	105		5	4	0.2904	768	2		0.760302	0.619344	8.37957	13.5298	15.7722	13.0738	14.418	16.8076	866.056	10.2867	0.754719	582.187	0.672228	880.849	1743.8	7194.4	49607014018	8.10462	3499	1.88429	8206	1755.1	4429.59	4400	154	8052	1397.15	4873.07	-0.0522472	2.09173e+10	0.00398655	4.12551e+06	34263.9
train	TRUE	TRUE	64	TRUE	15	TRUE	TRUE	5800	112.05	240	6	5	0.46875	512	1.5	325.391	0.472913	0	0	19.9602	19.6875	11.1306	20.6941	21.1085	799.805	9.43943	0.654219	636.919	0.796342	843.75	728.7	1870.6	1027270365	5.83466	620.25	3.78328	2859	377.875	1175.47	1015	386	2473	261.408	1266.93	1.15486	1.35431e+09	0.0223291	223379	1282.31
train	FALSE	TRUE	66	TRUE	7	FALSE	FALSE	5600	109.312	240	6	5	0.46875	512	1.5	325.391	0.832531	0	0	8.50095	8.55183	9.24329	9.375	10.8203	256.97	7.0773	0.82563	236.748	0.921307	275.537	465.8	1066.4	137461685	5.01444	311	2.53759	1253	178.527	780.828	784	209	1044	128.3	810.994	-0.261626	1.81224e+08	0.0351869	48019.4	638.618
train	FALSE	FALSE	53	TRUE	25	TRUE	FALSE	6000	121.296	240	6	5	0.46875	512	1.5	195.312	0.572412	0.555178	13.509	24.3328	27.8165	25.2884	21.0103	29.7442	2832.11	13.9284	0.611343	1583.46	0.559108	2880.62	1437.6	6542	38514137772	7.56677	4013	1.56471	6849	1807.1	3691.87	2957	222	6627	1553.07	4198.41	0.29224	5.07756e+10	0.00666056	3.99673e+06	26585.6
train	TRUE	FALSE	64	TRUE	30	TRUE	FALSE	6000	121.97	240	6	5	0.46875	512	1.5	325.391	0.658851	0.624922	19.4556	31.1328	34.8815	33.1323	29.1455	38.9469	8203.29	20.5119	0.641146	3067.98	0.373994	8273.99	802.5	1948	11371717273	5.93462	336	5.67054	3510	332.296	1255.58	1157.5	0	3510	171.927	1346.08	1.37932	1.4992e+10	0.0245987	235451	2696.22
train	TRUE	FALSE	66	TRUE	23	TRUE	FALSE	6000	106.88	240	6	5	0.46875	512	1.5	325.391	0.830774	0.508398	10.8939	21.4279	22.6575	24.6767	23.0833	25.0005	2006.05	17.8018	0.519065	1481.91	0.738723	2065.87	966.2	1732	3145109660	5.59626	287	6.4346	3072	239.175	1371.33	1383	259	2813	131.177	1416.72	0.440825	4.14638e+09	0.0293347	126551	2377.83
train	FALSE	TRUE	72	TRUE	18	TRUE	FALSE	5419	135.552	240	4.4	4	0.4688	512	1.57282	195.312	0.897547	0.636795	11.0127	17.294	19.2882	19.2882	21.1999	21.278	1995.17	15.5222	0.647317	1184	0.593436	2027.81	714.6	3380.4	8990782678	7.0118	1188	2.54099	3990	729.536	1854.17	1765	0	3990	508.817	2070.62	0.482144	8.69411e+09	0.00893231	849494	7259.83
train	FALSE	TRUE	65	TRUE	12	TRUE	FALSE	6000	113.856	240	6	5	0.46875	512	1.5	325.391	0.532693	0.382218	9.78122	25.5907	24.2682	18.8456	22.8537	25.6589	1168.45	13.632	0.484007	1108.42	0.948628	1241.89	368	1193.8	719566189	5.57125	475.25	2.34975	1598	255.838	816.536	851.5	70	1528	187.949	873.997	-0.198867	9.48645e+08	0.0239428	97139.5	1224.5
train	TRUE	FALSE	65	TRUE	20	TRUE	FALSE	6000	114.29	240	6	5	0.46875	512	1.5	325.391	0.558198	0.292585	7.09877	24.2622	25.6555	20.0829	21.1769	25.6598	589.911	13.5431	0.521779	651.911	1.1051	639.404	1371.8	3417.6	3404242389	6.39323	1492	1.96522	3576	751.368	2514.78	2831	438	3138	624.444	2649.35	-0.509982	4.48802e+09	0.014637	694931	7325.06
train	FALSE	FALSE	72	TRUE	46	FALSE	TRUE	3766	100.88	240	4.4	4	0.4688	512	3	162.773	0.601782	0.562447	21.2443	37.7712	41.778	39.4512	33.9872	43.6358	11792.2	22.73	0.608604	4116.67	0.349101	11859.4	541	1740.7	12323968287	5.51322	315	3.5422	2144	321.209	906.724	768	49	2095	196.241	1002.44	1.25746	1.19173e+10	0.0297431	182742	1577.79
train	FALSE	TRUE	65	FALSE	14	FALSE	FALSE	6000	106.496	240	6	5	0.46875	512	1.5	325.391	0.759166	0	0	13.9444	14.0065	11.1306	14.4782	15.2962	645.558	10.5861	0.772247	467.755	0.724574	676.32	213.4	684.2	146552217	4.96186	233	8.50463	1734	167.029	474.029	466	0	1734	97.3126	534.487	1.6739	1.93209e+08	0.0417412	60973.1	473.178
test	FALSE	TRUE	64	FALSE	14	TRUE	FALSE	6000	108.352	240	6	5	0.46875	512	1.5	325.391	0.822216	0.607357	9.21906	15.179	17.4407	17.1036	16.2515	20.1963	1164.44	12.4804	0.681293	785.647	0.674702	1201.02	433	2068	1713547703	6.32635	953.5	1.9925	2340	501.964	1241.19	1244	0	2340	391.694	1371.48	-0.0995165	2.25906e+09	0.0136724	340397	3647
test	FALSE	FALSE	62	FALSE	25	TRUE	FALSE	6000	121.744	240	6	5	0.46875	512	1.5	195.312	0.812488	0.778645	21.721	27.8959	31.0419	34.5429	33.1224	38.6671	7941.52	22.6651	0.578313	3328.57	0.419135	8028.81	1227.9	3006	32198915001	6.78917	1037.5	3.03892	4930	582.172	2184.98	2306.5	0	4930	419.826	2299.39	-0.392338	4.24497e+10	0.0105689	513062	8391.41
test	TRUE	TRUE	64	FALSE	25	TRUE	FALSE	6100	113.138	240	5	4	0.46875	512	1.5	325.391	0.774292	0.735414	17.4217	23.6896	29.648	27.6103	22.2841	30.0345	4984.4	18.3426	0.659941	2138.23	0.428984	5031.73	823.7	1948	11186638917	6.04722	444	5.04335	3832	334.193	1491.9	1549	0	3832	199.785	1562.85	-0.303362	1.229e+10	0.0199887	216726	3775.77
train	FALSE	TRUE	65	FALSE	15	TRUE	FALSE	5600	109.184	240	6	5	0.46875	512	1.5	325.391	0.765984	0.596997	9.96884	16.6983	22.0041	15.521	17.8495	23.5057	1316.71	12.7906	0.660485	879.594	0.668022	1357.91	636.4	1947.1	2375513792	5.86578	419.25	4.1141	2405	341.065	1444.39	1539.5	0	2405	196.579	1518.66	-1.18285	3.13179e+09	0.0222735	220055	3977.39
train	FALSE	TRUE	58	TRUE	23	TRUE	FALSE	6200	119.026	240	6	5	0.46875	512	1.5	325.391	0.626982	0.417134	11.61	27.8329	27.7299	20.0828	26.9928	27.9854	1886.29	17.4507	0.488797	1510.41	0.800729	1951.17	1154.8	1925.1	3949501201	5.17469	194.25	4.54643	2357	218.059	1603.92	1664	299	2058	116.851	1633.58	-1.0138	5.20685e+09	0.0430944	96032.5	3034.66
test	FALSE	FALSE	63	TRUE	40	TRUE	FALSE	6000	109.952	240	6	5	0.46875	512	1.5	325.391	0.831975	0.75811	23.5884	31.1147	39.8631	36.6736	33.1721	40.4459	13353	25.8867	0.684257	3977.87	0.297901	13423.6	1134.1	1941	24824539951	5.7529	372.75	6.15587	4443	253.905	1521.66	1515	0	4443	159.547	1561.44	-0.109172	3.27278e+10	0.0238322	122641	3969.26
train	FALSE	TRUE	62	TRUE	5	FALSE	FALSE	6000	122.024	240	6	5	0.46875	512	1.5	195.312	0.466152	0	0	5.82382	6.44153	7.61399	5.66393	7.96655	60.8644	2.71478	0.730469	102.437	1.68304	71.1916	673.3	1468.6	83547542	4.45232	187.75	3.93115	2011	206.717	1207.93	1245	489	1522	108.975	1243.86	-0.591042	1.10146e+08	0.0548697	88091.7	962.475
train	FALSE	TRUE	65	TRUE	17	TRUE	FALSE	6000	102.144	240	6	5	0.46875	512	1.5	325.391	0.700801	0.544575	10.7883	19.8105	19.8794	23.7336	19.2359	23.849	1885.31	13.8832	0.620439	1189.53	0.630944	1927.44	0	1639.8	1367740481	5.87821	1021.75	2.02979	2401	510.311	759.767	706	0	2401	436.273	967.226	0.351553	1.80318e+09	0.0365642	358281	1226.1
train	TRUE	FALSE	65	TRUE	18	TRUE	TRUE	6000	102.784	240	5	4	0.46875	512	1.5	325.391	0.702491	0.542041	11.4014	21.0342	22.5021	23.4208	18.6678	25.4054	2265.83	14.7763	0.6415	1300.49	0.573955	2302.73	1138	2593	7540402724	6.42152	935.5	2.17112	3194	486.788	1809.45	1726	256	2938	378.562	1896.71	0.162694	8.28411e+09	0.0130765	323424	4336.04
train	FALSE	TRUE	65	TRUE	16	TRUE	FALSE	6040	87.052	240	6	5	0.468748	512	2	97.6562	0.559007	0.472051	11.6817	24.7468	25.9145	18.8456	24.7551	27.5103	2152.27	13.8336	0.588066	1370.85	0.636931	2206.92	96	305.7	89612642	3.58826	96	3.25571	459	63.4148	215.769	227	18	441	41.7061	231.37	0.167707	1.18141e+08	0.106293	6975.6	71.837
train	FALSE	FALSE	63	FALSE	23	TRUE	TRUE	6040	86.94	240	6	5	0.468755	512	2	97.6562	0.642755	0.60701	19.7604	32.5537	39.7588	36.6802	29.6648	40.6983	8967.96	20.9241	0.624284	3343.73	0.372853	9049.26	138	363	478349675	3.7832	130.25	2.40649	476	70.6707	249.651	250	20	456	52.3248	263.988	-0.173035	6.30639e+08	0.0799144	7364.12	126.339
train	FALSE	FALSE	63	FALSE	21	TRUE	FALSE	5600	102.144	240	6	5	0.46875	512	1.5	325.391	0.937013	0.722833	18.1528	25.1134	31.6448	30.4559	28.7814	35.2824	7090.09	23.5315	0.670592	2661.5	0.375384	7156.07	1061.7	2074	13694594173	6.10699	458	5.81663	3702	341.564	1512.51	1448.5	12	3690	198.592	1588.38	0.912801	1.80544e+10	0.0197975	235274	3802.45
train	FALSE	FALSE	66	FALSE	34	TRUE	FALSE	6000	107.634	240	6	5	0.46875	512	1.5	325.391	0.513378	0	0	8.34241	7.33468	9.60467	9.33978	10.7285	128.759	4.28281	0.613522	200.99	1.56097	146.337	1391	1755	274691401	4.33454	170	3.22734	2019	112.672	1566.59	1556	1233	786	77.3976	1573.12	0.462454	3.62141e+08	0.0598166	20506.9	219.91
test	FALSE	FALSE	69	FALSE	23	TRUE	FALSE	8000	82	240	6	5	0.9375	256	1	1953.12	0.97106	0.466986	15.5391	33.2754	34.2441	30.4787	38.813	40.0952	6745.1	32.3124	0.561178	3076.39	0.456093	6838.64	163	833.5	1298844435	4.86342	222	32.6691	5586	295.659	439.443	268	84	5502	112.792	700.093	4.72182	3.35182e+09	0.0572013	297020	443.898
train	TRUE	FALSE	68	FALSE	24	TRUE	FALSE	6000	102.144	240	6	5	0.46875	512	1.5	325.391	0.833125	0.767259	17.4594	22.7556	29.3388	28.0563	22.8537	31.2043	5171.49	18.9583	0.67286	2149.33	0.415611	5227.3	718.4	1804.6	8738963531	6.13191	483	7.82763	4180	365.777	1379.78	1422	0	4180	208.317	1484.6	0.928573	1.15211e+10	0.0194226	300237	3170.6
test	FALSE	TRUE	64	FALSE	28	FALSE	FALSE	5600	105.842	240	6	5	0.46875	512	1.5	325.391	0.77919	0.478759	10.8081	22.5752	22.5564	25.7661	17.4196	27.9425	648.029	17.5904	0.378717	956.237	1.47561	717.188	847.9	1652	986177648	5.27186	518.75	2.79385	1845	262.018	1308.04	1397.5	301	1544	188.366	1346.41	-0.806516	1.30014e+09	0.0314325	101866	1613.78
test	FALSE	TRUE	65	FALSE	18	FALSE	FALSE	5800	114.944	240	6	5	0.46875	512	1.5	325.391	0.579956	0.455075	6.51774	14.3223	15.8224	14.151	12.0059	16.9747	515.973	8.30633	0.648527	479.704	0.929709	543.164	351.2	1264.8	263443231	5.41723	536.5	2.16614	1613	290.218	723.104	619.5	177	1436	223.792	799.641	0.622701	3.47313e+08	0.0274178	116545	673.352
train	FALSE	TRUE	68	FALSE	22	TRUE	FALSE	6200	114.994	240	6	5	0.46875	512	1.5	325.391	0.594702	0.504053	11.7871	23.3847	24.9962	20.5159	23.1403	28.1234	2538.24	13.907	0.650032	1384.33	0.545387	2587.96	970.8	2286.8	5559574743	6.22733	487.5	3.71916	3138	372.217	1604.83	1564	0	3138	224.41	1682.91	0.412185	7.32956e+09	0.0173679	256691	4452.31
test	FALSE	FALSE	63	FALSE	45	TRUE	FALSE	6000	102.144	240	6	5	0.46875	512	1.5	325.391	0.610836	0.381147	21.6107	56.699	57.251	75.3822	54.5706	77.248	17190.2	34.6338	0.492129	6545.25	0.380755	17312.6	975.1	1428	20379270196	4.90986	181	11.3405	3950	149.004	1224.46	1253	0	3950	79.94	1245.74	-0.879849	2.6867e+10	0.0473502	52568.3	2542.44
train	FALSE	TRUE	71	FALSE	37	FALSE	FALSE	9058	134.656	240	4.4	4	0.4688	512	1.57282	195.312	0.707178	0.651975	15.7462	24.1515	27.4449	27.1672	21.5699	29.0477	4291.8	17.0794	0.707266	1805.76	0.420747	4335.07	53	371	357069264	4.10557	114	9.29718	1154	93.4187	245.666	252	0	1154	56.7469	282.223	1.3765	3.45287e+08	0.0774271	19297.9	122.326
train	TRUE	FALSE	67	FALSE	24	TRUE	FALSE	5800	105.842	240	6	5	0.46875	512	1.5	325.391	0.628313	0.613024	15.1387	24.695	31.042	22.0042	25.5802	31.69	3591.24	15.5162	0.613476	1848.63	0.514761	3649.24	699	1872	6112902156	6.03031	550	3.4494	3044	365.227	1412.02	1541	0	3044	246.97	1486.07	-0.789725	8.05906e+09	0.0196945	214623	3565.31
train	FALSE	FALSE	63	FALSE	14	TRUE	FALSE	6000	106.624	240	6	5	0.46875	512	1.5	325.391	0.665754	0.504642	11.2251	22.2436	24.355	18.2184	22.6799	24.7488	2329.22	14.8088	0.642216	1323.15	0.568067	2379.64	656.2	2516.6	5345797766	6.66132	1139	2.03826	3087	611.772	1568.32	1450	2	3085	474.665	1720.95	0.024128	7.0477e+09	0.0112476	502019	4414.43
test	FALSE	TRUE	64	FALSE	17	TRUE	FALSE	5400	107.584	240	6	5	0.46875	512	1.5	325.391	0.758234	0.665171	13.3547	20.0771	24.6731	21.7378	17.966	25.4318	2661.82	15.2231	0.713535	1301.73	0.489038	2705.27	291	1645.9	3046430539	6.04663	895	2.7788	3021	456.238	1084.96	1230.5	0	3021	343.56	1218.45	-0.0277991	4.01628e+09	0.0194015	307470	2049.46
test	FALSE	FALSE	63	FALSE	40	TRUE	TRUE	5400	104.256	240	6	5	0.46875	512	1.5	325.391	0.657424	0.542257	14.6726	27.0585	35.6281	31.5737	25.0726	36.0694	2952.91	17.7889	0.538579	1848.14	0.625871	3028.27	510	1256	2102470144	5.53208	347	9.37357	3065	253.115	878.828	822	164	2901	145.924	956.719	2.07886	2.77181e+09	0.0280256	142973	845.609
train	FALSE	TRUE	68	FALSE	18	FALSE	FALSE	5600	119.41	240	6	5	0.46875	512	1.5	325.391	0.654523	0	0	11.6894	12.75	9.60469	12.015	13.0397	348.926	7.651	0.731139	327.823	0.939521	374.414	479.6	978.7	165444338	4.76473	321.25	2.05864	1239	165.483	738.57	767	345	894	129.195	763.25	-0.0791514	2.18115e+08	0.0414104	37064.2	343.425
train	FALSE	TRUE	63	FALSE	9	FALSE	FALSE	5800	101.632	240	6	5	0.46875	512	1.5	325.391	0.71684	0.570002	6.8626	12.0396	13.4586	14.944	12.897	15.528	493.178	8.63047	0.660171	457.26	0.92717	519.435	464.7	1968.4	713025861	6.11273	645.5	3.00053	2904	421.224	1233.12	1196.5	145	2759	286.562	1345.25	0.430676	9.40028e+08	0.0171481	289127	1121.34
train	FALSE	TRUE	69	FALSE	5	FALSE	FALSE	5800	95.09	240	5.5	5	0.46875	512	1.5	325.391	0.645928	0	0	3.92113	6.17741	5.81084	4.03234	6.60709	34.0395	2.53277	0.750934	67.6401	1.98711	41.0891	517.3	941.4	18356410	4.02086	216.5	2.92008	1149	139.567	713.824	667	472	677	92.2456	734.775	0.802353	2.21837e+07	0.0709343	30350.4	145.112
train	FALSE	FALSE	60	TRUE	25	TRUE	FALSE	6000	121.296	240	6	5	0.46875	512	1.5	195.312	0.667128	0.529816	17.3753	32.7949	36.9451	33.9706	27.5607	40.2606	7683	21.8784	0.583864	3224.97	0.419754	7761.17	1582.6	3189.4	35865262351	6.69195	696	5.54952	5494	501.221	2367.91	2303	12	5482	304.898	2468.25	0.948135	4.72832e+10	0.0125542	485306	9750.67
train	FALSE	FALSE	60	TRUE	25	TRUE	FALSE	4480	97		6.9	6	0.488281	512	1	70	0.87968	0.735161	17.4588	23.7483	30.1875	28.4598	24.7101	31.8291	6000.8	20.8909	0.705821	2262.54	0.377039	6086.83	545.9	842	1912301034	4.30445	142	7.04537	1136	102.324	703.995	730	15	1121	60.8577	718.915	-1.58303	3.1459e+09	0.0663026	21229	837.592
train	FALSE	TRUE	68	TRUE	33	TRUE	FALSE	5000	100.338	240	6	5	0.46875	512	1.5	325.391	0.662523	0.632992	17.5107	27.6634	31.8785	32.0401	23.2729	33.0162	5955.04	18.3276	0.665274	2388.22	0.401041	6011.73	642	1040.1	3739819839	4.74259	176	11.8242	2097	134.819	879.673	880	0	2097	75.8319	905.614	1.80649	4.93044e+09	0.0513697	46312.1	1279.43
train	FALSE	TRUE	64	TRUE	22	TRUE	TRUE	6400	108.594	240	6	5	0.46875	512	1.5	325.391	0.726105	0.537415	9.34187	17.383	19.95	16.7729	18.3353	21.9131	1365.05	12.6219	0.659516	902.315	0.661011	1410.65	1425	2034	3259559786	5.22469	335.75	2.81854	2491	191.688	1729.37	1738.5	976	1515	139.179	1745.37	0.0845567	4.29728e+09	0.0307485	55596.6	1056.83
train	FALSE	TRUE	61	TRUE	14	FALSE	FALSE	6000	106.724	240	6	5	0.46875	512	1.5	325.391	0.640769	0	0	14.0511	10.7388	13.5844	14.0703	14.9254	518.992	9.00349	0.722045	432.541	0.833424	549.754	1084.2	1818.4	943856919	5.37294	400	3.1375	1973	235.102	1475.78	1527	520	1453	163.927	1504.48	-0.759818	1.24434e+09	0.0275521	85514	1732.24
train	TRUE	FALSE	62	FALSE	24	TRUE	FALSE	6000	101.824	240	6	5	0.46875	512	1.5	325.391	0.682372	0.559385	17.4972	31.2793	35.3775	32.3812	30.9694	38.5546	7684.19	21.3442	0.633833	2971.04	0.386643	7751.98	536.9	2973	16768689223	6.74138	830.25	3.40807	3961	687.096	1434.14	1150	0	3961	428.526	1688.73	1.06575	2.21072e+10	0.0129966	795065	4700.31
test	TRUE	FALSE	63	FALSE	27	TRUE	FALSE	6000	123.072	240	6	5	0.46875	512	1.5	325.391	0.703758	0.431091	15.1448	35.1314	32.7467	34.5429	33.3604	44.2962	7253.28	24.724	0.599441	3022.92	0.416767	7337.98	503.5	1164.5	4571397663	5.46164	347.75	6.10656	2822	215.882	859.721	877	0	2822	143.966	906.26	0.382607	6.02674e+09	0.0276353	82187.3	1324.4
train	FALSE	TRUE	64	FALSE	30	TRUE	TRUE	6000	110.08	240	6	5	0.46875	512	1.5	325.391	0.622073	0.424167	12.2448	28.8678	27.8164	29.6109	24.2167	33.286	3970.67	17.9579	0.615664	1969.62	0.496043	4026.26	491	3596	13437421517	7.20224	1817.75	2.22768	4607	962.507	1756.25	1447	0	4607	732.618	2097.6	0.636213	1.77153e+10	0.00780644	1.31552e+06	6683.01
train	FALSE	TRUE	66	FALSE	12	FALSE	FALSE	6600	121.138	240	6	5	0.46875	512	1.5	325.391	0.788302	0.579052	8.34497	14.4114	16.4488	14.9439	15.8615	16.7925	919.224	11.3606	0.592438	771.713	0.839526	957.127	481	802	301650797	4.38118	150.75	7.35697	1332	107.421	625.189	613.5	0	1332	63.7083	644.591	0.0131199	3.97683e+08	0.0617103	24636	722.031
train	FALSE	TRUE	61	FALSE	10	FALSE	FALSE	6000	121.744	240	6	5	0.46875	512	1.5	195.312	0.728303	0.526559	6.35511	12.0691	14.944	13.6773	12.2235	17.1294	443.025	8.78999	0.684229	410.741	0.927128	469.338	1214	2165	1067681336	5.66085	401.25	4.07655	2947	289.255	1684.46	1680.5	539	2408	166.14	1731.79	-0.19991	1.40759e+09	0.0254387	161697	2803.73
train	FALSE	FALSE	62	TRUE	25	TRUE	TRUE	6000	98.592	240	6	5	0.46875	512	1.5	325.391	0.854011	0.625707	8.10181	12.9483	16.1319	15.8224	13.3409	16.6744	760.369	11.058	0.632473	636.979	0.837723	791.021	1235.7	2155.5	1886762872	5.77666	478.75	3.42709	3213	285.186	1735.9	1754	737	2476	197.294	1773.3	-0.0165131	2.48745e+09	0.0212444	131268	2151.91
train	FALSE	FALSE	66	TRUE	16	FALSE	FALSE	7000	119.41	240	6	5	0.46875	512	1.5	325.391	0.541624	0.381195	4.88696	12.8201	14.4049	13.2529	8.75697	14.7739	269.879	6.94367	0.624039	323.632	1.19918	288.721	851	2546.4	505701389	5.57202	607	3.03094	3010	508.403	1382.74	1140	512	2498	343.032	1519.59	1.18197	6.66696e+08	0.028961	397157	1253.07
train	TRUE	FALSE	63	TRUE	48	TRUE	FALSE	6000	115.378	240	6	5	0.46875	512	1.5	325.391	0.826356	0.796893	25.3977	31.8708	37.8592	41.2585	35.1562	41.5847	14714.8	26.3366	0.618479	4695.28	0.319086	14802.5	498	1321.3	12370750103	5.71781	300.25	8.9791	3732	259.462	969.466	961	0	3732	137.54	1049.66	1.42483	1.6309e+10	0.0275886	161913	1726.18
train	FALSE	TRUE	67	TRUE	18	TRUE	FALSE	5530.13	98.176	240	6	5	0.46875	512	2	162.76	0.666892	0.530765	12.4239	23.4075	27.1326	25.9402	19.4235	28.5569	2742.83	15.6103	0.602806	1571.95	0.573112	2788.32	661	1353.2	2341548705	5.35006	284.5	5.3361	2162	203.653	1014.35	991	423	1739	126.234	1052.2	0.987977	3.08699e+09	0.0307078	78218.2	626.183
test	FALSE	TRUE	65	TRUE	23	TRUE	TRUE	5400	102.642	240	6	5	0.46875	512	1.5	325.391	0.827427	0.576834	12.3212	21.3601	26.5058	27.1326	23.6661	27.5983	2202.59	17.6739	0.538331	1520.75	0.690436	2258.34	489	1462.4	2010281475	5.5734	282	9.52414	3474	380.58	889.329	707	43	3431	139.364	1083.3	2.6088	2.65027e+09	0.0327092	382638	1197.24
train	FALSE	FALSE	60	FALSE	27	TRUE	FALSE	6000	122.024	240	6	5	0.46875	512	1.5	195.312	0.518926	0.306075	8.03356	26.2471	31.0418	18.2966	19.8874	31.1302	743.003	13.6203	0.573362	691.909	0.931233	785.74	2142.5	5081.5	7684903118	7.16278	1519.75	2.69651	6079	892.102	3414.16	3290.5	558	5521	621.395	3590.84	0.26054	1.01314e+10	0.00825413	1.23766e+06	15046.6
train	TRUE	FALSE	61	FALSE	20	TRUE	FALSE	6000	106.752	240	6	5	0.46875	512	1.5	325.391	0.772001	0.664861	13.3421	20.0675	23.7336	22.842	18.4488	25.4189	2858.71	15.4922	0.725351	1342.92	0.469764	2903.04	827	1786.9	4311051969	5.8415	552.75	3.49178	2119	316.477	1344.31	1424	0	2119	228.199	1399.21	-0.730774	5.68354e+09	0.0203766	150607	3203.82
train	FALSE	TRUE	59	FALSE	20	TRUE	FALSE	6000	122.192	240	6	5	0.46875	512	1.5	195.312	0.509219	0.398519	10.5052	26.3606	27.1687	19.2094	25.6959	28.3598	2090.81	13.4233	0.512197	1543.79	0.738373	2148.92	48.8	1886.2	2962640668	6.40025	954.75	5.35933	4683	581.278	1103.74	1121.5	0	4683	402.843	1348.17	0.955638	3.90582e+09	0.0174271	599324	1339.26
train	TRUE	FALSE	63	FALSE	20	TRUE	TRUE	6000	106.354	240	5.5	5	0.46875	512	1.5	325.391	0.379419	0.242278	3.52275	14.5401	11.2469	14.7614	10.2377	15.0269	175.685	5.51679	0.605675	250.457	1.42561	195.776	190.1	798	52722944	5.06888	323.75	4.52369	1402	207.787	499.716	459.5	76	1326	137.622	570.482	1.11124	6.37153e+07	0.0350556	75734.1	250.459
train	FALSE	FALSE	66	FALSE	21	TRUE	FALSE	5000	103.424	240	6	5	0.46875	512	1.5	325.391	0.626089	0.535941	14.9449	27.8853	29.3389	26.506	25.0376	31.4219	3035.7	17.4587	0.521419	1944.48	0.640537	3104.75	75.4	1973.4	4019510759	6.43901	1253	3.27677	3623	651.672	1028.02	1092	0	3623	493.814	1306.45	0.708328	5.29918e+09	0.015651	649979	2310.17
train	FALSE	FALSE	62	FALSE	12	FALSE	FALSE	6000	111.09	240	6	5	0.46875	512	1.5	325.391	0.510855	0.380889	6.04935	15.8822	13.6773	17.1037	13.7864	18.2774	480.763	8.1135	0.596111	497.864	1.03557	510.207	536.8	1495	503794029	5.6806	647.5	2.57622	2212	350.476	1064.94	1197	17	2195	264.193	1140.96	-0.507498	6.64184e+08	0.0236965	167700	1770.56
train	FALSE	TRUE	63	FALSE	9	FALSE	FALSE	6000	113.728	240	5.5	5	0.46875	512	1.5	325.391	0.670595	0	0	11.9716	11.2761	10.0718	12.6128	13.4448	354.895	8.0281	0.708414	342.187	0.964192	380.676	300.4	1248	322131907	5.13269	252.5	3.99016	1929	247.248	953.248	1048	2	1927	143.109	1011.26	-1.15308	3.89295e+08	0.0370975	113960	1643.25
train	FALSE	FALSE	69	FALSE	22	TRUE	FALSE	6000	99		5.2	4	0.34375	640	1	220	0.551884	0.46701	15.5119	33.2155	34.3415	26.3252	33.1322	36.6211	5326.98	18.3311	0.581535	2536.46	0.476154	5374.62	474	980	4591813766	4.90222	170	6.24916	1682	166.008	677.837	634	41	1641	76.7114	724.54	1.40012	2.82145e+09	0.0501285	65495.1	757.237
train	TRUE	FALSE	59	TRUE	28	TRUE	FALSE	3000	80	235.878	5	4	0.446739	528	1	194.841	0.683058	0.58829	19.0369	32.3597	36.3709	30.8398	33.2063	40.4768	8550.84	22.1036	0.585407	3454.34	0.403977	8630.67	1062.54	1586.64	1.58446e+10	5.17498	274.942	6.89245	2087.84	177.548	1331.62	1354.66	25.7758	2062.07	115.213	1353.5	-1.23692	1.5811e+10	0.03467	58738	2910.55
test	FALSE	FALSE	65	TRUE	41	TRUE	FALSE	6600	109.81	240	6	5	0.46875	512	1.5	325.391	0.821562	0.750784	24.9378	33.2156	44.003	43.2475	32.5604	44.465	15286.3	27.2887	0.615892	4836.31	0.316382	15366.8	644	1210	11204146118	5.22659	244	7.11735	2974	183.27	943.932	967	0	2974	105.855	980.426	-0.557689	1.47711e+10	0.0357073	70227.2	1601.71
train	FALSE	TRUE	65	TRUE	22	TRUE	FALSE	6000	108.672	240	6	5	0.46875	512	1.5	325.391	0.704839	0.585819	11.6184	19.8328	22.5564	22.0041	20.3515	25.062	2168.26	13.9789	0.67059	1208.1	0.557173	2210.89	1089	1778.4	3558475122	5.43506	346	4.25563	2056	215.846	1429.56	1447	203	1853	145.743	1456.68	-0.690389	4.69135e+09	0.0273869	78284.1	2698.55
test	FALSE	TRUE	62	FALSE	30	TRUE	FALSE	6000	104.128	240	6	5	0.46875	512	1.5	325.391	0.869814	0.789016	19.6705	24.9304	33.7533	32.3811	26.2876	34.1673	7319.37	21.6848	0.645842	2822.76	0.385656	7385.45	829	1461.9	8295009542	5.32829	275	4.91862	2527	195.377	1187.2	1224	0	2527	119.303	1216.85	-0.734185	1.09358e+10	0.0329436	71280.9	2447.63
train	FALSE	TRUE	61	FALSE	15	TRUE	FALSE	6000	106.88	240	6	5	0.46875	512	1.5	325.391	0.620031	0.591981	11.3715	19.2093	22.6575	17.4408	20.2921	22.9657	1815.38	11.9104	0.672777	1069.69	0.589237	1858.89	496.9	1626	2179702167	5.81075	490.5	3.3144	1853	326.426	1170.5	1265.5	0	1853	217.528	1243.34	-0.97851	2.87363e+09	0.0214396	175824	2429.66
train	FALSE	TRUE	68	FALSE	9	FALSE	FALSE	9075	134.784	240	4.4	4	0.4688	512	1.57282	195.312	0.627906	0.544891	7.36548	13.5173	16.7514	14.3488	11.1826	16.8104	535.236	8.48762	0.621501	512.947	0.958358	554.092	125.2	368.8	38605013	3.88847	123	6.53218	697	81.2717	234.745	210	28	669	50.6302	259.564	1.5948	3.73311e+07	0.0844062	12268.2	90.0901
train	FALSE	TRUE	62	FALSE	27	TRUE	FALSE	6000	102.528	240	6	5	0.46875	512	1.5	325.391	0.701285	0.235072	5.37433	22.8625	22.2612	18.8584	22.2348	22.6015	453.68	16.0332	0.478703	596.464	1.31472	495.703	6	1904.5	518744074	5.8533	1188.25	3.21928	3067	643.607	859.904	811	0	3067	483.014	1174.58	0.916874	6.83891e+08	0.0340086	640203	2112.16
test	FALSE	TRUE	62	FALSE	6	FALSE	FALSE	6000	105.28	240	5.5	5	0.46875	512	1.5	325.391	0.606103	0	0	7.24083	6.93165	8.56249	7.41159	8.87747	117.123	4.38869	0.756256	153.077	1.30698	130.517	965.5	1428.3	158926935	4.38601	168.75	4.50427	1515	129.604	1199.38	1215.5	589	926	75.4248	1213.07	-1.00997	1.92062e+08	0.0579561	33034.2	707.152
test	FALSE	TRUE	65	FALSE	18	TRUE	FALSE	6000	105.842	240	6	5	0.46875	512	1.5	325.391	0.423908	0.301476	4.83126	16.0253	18.4866	12.5723	15.9444	18.4925	450.878	6.79327	0.579659	490.551	1.08799	482.519	108.5	1514	399139678	5.90797	759.5	2.20514	2066	406.212	919.29	1012.5	0	2066	299.351	1044.29	-0.322577	5.26209e+08	0.0200663	245452	1687.97
train	FALSE	TRUE	66	FALSE	17	TRUE	FALSE	6000	102.144	240	6	5	0.46875	512	1.5	325.391	0.808428	0.751774	10.7989	14.3646	19.0035	18.8584	16.6917	19.6794	1231.23	11.6127	0.678282	819.033	0.665212	1266.94	452	1082	781725478	5.05207	247	6.04493	2152	192.253	860.129	921	20	2132	114.052	901.915	-0.247382	1.03059e+09	0.0405676	73628.1	1337.72
train	TRUE	FALSE	66	FALSE	30	TRUE	FALSE	5000	101.106	240	6	5	0.46875	512	1.5	325.391	0.734408	0.661033	19.1193	28.9233	36.1424	33.334	26.2374	37.0875	7678.49	21.2415	0.619714	3037.22	0.395549	7757.21	717.9	1593.7	8234263252	5.79813	328	5.91744	3101	298.345	1094.28	1031.5	0	3101	148.269	1182.98	0.977691	1.08557e+10	0.0267322	201991	2001.01
train	TRUE	FALSE	64	FALSE	17	FALSE	FALSE	6000	101.888	240	6	5	0.46875	512	1.5	325.391	0.671804	0.52691	10.1762	19.3129	23.4307	17.1036	19.2872	24.355	1495.07	12.9745	0.630397	1003.02	0.670887	1538.52	225	1081.8	721722068	5.49731	542	2.23492	1705	279.269	714.125	807	0	1705	214.115	786.411	-0.365884	9.51487e+08	0.0260469	108468	825.072
train	FALSE	TRUE	65	FALSE	7	FALSE	FALSE	6500	118.322	240	6	5	0.46875	512	1.5	325.391	0.694145	0	0	9.8199	8.55185	11.5282	10.9732	12.1228	262.465	6.81644	0.70299	282	1.07443	286.085	333.6	2352	342031464	5.67921	1202	2.19151	2598	666.462	998.673	541	149	2449	534.057	1255.46	0.859573	4.50923e+08	0.0283506	578834	2278.73
test	FALSE	TRUE	62	FALSE	13	FALSE	FALSE	8000	80.6	280	6	5	1.0938	256	1	1953.12	0.934663	0.683973	8.92262	13.0453	14.0442	14.9244	14.2194	16.3036	902.231	12.1929	0.775521	582.241	0.645334	940.234	321.4	584	62453609	3.78489	91.5	3.26496	670	69.3172	474.558	484	199	471	43.1979	483.641	-0.542997	2.19929e+08	0.093661	8703.3	164.036
train	FALSE	FALSE	59	TRUE	30	TRUE	FALSE	6000	108.21	240	6	5	0.46875	512	1.5	325.391	0.679803	0.59056	19.2034	32.5172	34.5429	32.5788	33.867	39.6016	9199.79	22.1053	0.652968	3251.7	0.353454	9274.66	817	1790	13624418650	5.97835	427	4.17224	2993	297.913	1331.89	1348	69	2924	184.91	1391.64	0.167814	1.79619e+10	0.020568	162743	2977.47
train	FALSE	FALSE	56	TRUE	32	TRUE	FALSE	6000	121.52	240	6	5	0.46875	512	1.5	195.312	0.665688	0.60519	15.7645	26.0488	31.3414	26.1219	23.4375	34.4666	4072.71	17.3404	0.550589	2239.99	0.55	4134.4	1127.5	2596	13776022471	6.41142	810	3.79908	5275	486.044	2003.57	2171.5	34	5241	332.821	2095.92	-0.485564	1.81618e+10	0.0155109	378590	6547.3
train	FALSE	FALSE	63	TRUE	41	FALSE	FALSE	6000	106.496	260	6	5	0.507812	512	1.5	325.391	0.918878	0.801683	27.3933	34.1697	42.1047	42.6403	39.4397	44.776	17294.7	31.3978	0.53278	6070.31	0.350993	17392.5	727	1275	11878817780	5.24737	254	7.81835	2754	179.39	995.806	976	0	2754	107.738	1027.98	0.956841	1.83794e+10	0.0350247	65110.6	1644.58
train	TRUE	TRUE	62	TRUE	35	TRUE	FALSE	6600	117.81	240	6	5	0.46875	512	1.5	325.391	0.773188	0.542014	16.6256	30.6737	32.7455	33.5411	26.8132	35.6867	6264.52	23.7165	0.495825	3314.47	0.529086	6333.41	851	1879.7	10362943090	6.04871	404.25	7.63511	4001	329.049	1382.77	1331.5	49	3952	178.391	1468.72	1.51173	1.36621e+10	0.0210182	245098	3276.1
test	TRUE	TRUE	62	TRUE	18	TRUE	FALSE	5512.78	102.856	240	6	5	0.46875	512	2	162.76	0.681566	0.572119	11.8508	20.7138	20.3362	22.6171	20.2216	24.2446	2178.5	14.1178	0.664394	1223.2	0.561486	2194.15	9	1381.6	4091468452	5.65631	1000	2.11414	2398	464.488	693.16	778	0	2398	381.147	878.207	0.225754	1.69223e+09	0.0388591	290777	817.879
train	FALSE	TRUE	57	TRUE	26	TRUE	FALSE	4780	97		6.5	5	0.598958	384	2	130	0.558732	0.430934	14.3911	33.3952	35.7836	35.7836	24.761	37.9015	5626.25	18.659	0.584003	2619.48	0.465582	5710.78	544.6	1135	2008050678	5.0108	353	2.84886	1216	189.591	876.125	925	69	1147	142.332	905.509	-0.732444	4.68254e+09	0.0356377	52352.3	1171.21
train	FALSE	TRUE	60	TRUE	12	FALSE	FALSE	8000	80.6	280	6	5	1.0938	256	1	1953.12	0.721948	0.47039	11.6041	24.6692	23.7132	22.9444	25.1812	27.8713	2927.22	17.8099	0.664646	1488.89	0.508638	2995.35	134.9	512	120391176	4.2577	275	1.71477	600	133.85	345.496	390.5	28	572	111.144	376.346	-0.337658	4.24251e+08	0.0606007	22268.9	202.319
test	TRUE	FALSE	67	TRUE	63	TRUE	FALSE	8857	135.808	240	4.4	4	0.4688	512	1.57282	195.312	0.455495	0.320693	22.0984	68.9083	42.6722	60.7291	42.617	64.2124	18300.5	31.3873	0.435104	7718.5	0.421765	18424.3	323	555	3804776438	4.05017	121	4.98671	1002	78.1796	434.312	431	0	1002	50.3276	446.872	-0.00362471	3.67923e+09	0.0766827	11067.3	337.579
train	FALSE	FALSE	59	TRUE	18	TRUE	FALSE	6500	128.512	240	6	5	0.46875	512	1.5	325.391	0.676009	0.545321	13.1534	24.1204	24.2682	23.1334	22.6799	25.2663	1994.45	16.3057	0.460254	1664.82	0.834729	2081.68	377.8	1623.2	1868662654	6.1549	804.5	2.28162	2550	436.278	964.438	904	0	2550	338.702	1087.86	0.322226	2.46356e+09	0.0163887	253306	1814.79
train	FALSE	TRUE	64	FALSE	17	FALSE	FALSE	6000	102.898	240	6	5	0.46875	512	1.5	325.391	0.764489	0.660045	11.827	17.9184	20.7067	18.4866	19.2701	22.4578	2137.01	13.6984	0.704062	1139.58	0.533259	2180.57	367	757	570503174	4.73583	193.75	4.1262	1144	127.897	561.985	565	0	1144	82.2156	587.302	-0.0669552	7.5213e+08	0.046779	29095.6	548.993
train	FALSE	TRUE	64	FALSE	13	TRUE	FALSE	5345.76	99.84	240	6	5	0.46875	512	2	162.76	0.949887	0.717172	10.9042	15.2044	19.5776	18.1325	17.8495	21.5082	1628.17	14.4424	0.699841	956.351	0.587379	1670.35	387.2	1501	1341773432	5.90789	540.5	2.49851	1848	318.535	948.178	925	67	1781	223.606	1029.09	-0.0348168	1.76893e+09	0.0191785	159974	1441.66
train	TRUE	FALSE	59	FALSE	12	FALSE	FALSE	6000	106.354	240	6	5	0.46875	512	1.5	325.391	0.549635	0.422361	12.7315	30.1436	31.3413	22.0041	28.6091	33.1703	3686.63	16.568	0.574883	2007.51	0.544538	3746.78	623.1	1472.9	3330855272	5.82435	453	6.25418	3259	283.817	1014.48	963	0	3259	186.187	1082.59	0.944997	4.39127e+09	0.0218877	142850	1819.43
train	FALSE	TRUE	66	TRUE	23	TRUE	FALSE	5601	147.968	240	4.4	4	0.4688	512	1.57282	195.312	0.937475	0.840769	15.3359	18.2404	24.0621	20.889	21.0125	24.7509	3386.73	17.0999	0.736533	1480.74	0.437218	3421.26	189.7	359	297041243	3.47601	81	4.95297	696	53.3736	280.836	290	0	696	34.4092	289.754	-0.644931	2.8724e+08	0.113367	5088.65	143.894
train	FALSE	TRUE	58	TRUE	12	TRUE	FALSE	6000	116.594	240	6	5	0.46875	512	1.5	325.391	0.814441	0.742032	11.1434	15.0174	18.4866	16.7729	16.3727	19.5045	1426.24	12.2307	0.66841	916.721	0.642752	1463.38	122.5	1476.1	958487177	5.70676	1091.25	1.50488	1925	491.324	755.727	582.5	0	1925	423.368	929.248	0.262361	1.26363e+09	0.0223943	292379	1134.98
test	FALSE	FALSE	57	TRUE	35	TRUE	FALSE	6000	101.76	240	6	5	0.46875	512	1.5	325.391	0.680761	0.549193	21.0365	38.3043	44.0084	39.1828	31.9473	45.0276	5039.07	26.0761	0.380043	3740.12	0.742224	5197	1174.1	3777.9	26635763347	7.14879	1460.25	2.42062	4356	800.367	2410.65	2320	0	4356	590.725	2599.41	-0.108433	3.51157e+10	0.00796262	945660	10686.7
train	FALSE	TRUE	62	TRUE	7	FALSE	FALSE	6000	119.488	240	6	5	0.46875	512	1.5	325.391	0.800577	0	0	7.17223	8.55182	7.61397	8.06468	9.75225	164.355	5.74192	0.781228	185.736	1.13009	180.615	494.2	1131.6	80888042	4.61994	198	5.22147	1614	192.299	720.321	637	313	1301	98.5784	768.39	1.66172	1.06639e+08	0.0562097	71561.1	388.883
test	FALSE	TRUE	60	TRUE	22	TRUE	FALSE	6000	104.896	240	6	5	0.46875	512	1.5	325.391	0.749392	0.742043	15.5142	20.9074	23.4579	22.2771	22.9305	26.4691	3366	15.6678	0.686158	1582.96	0.470279	3417.2	446.2	1540	3726624773	5.7621	499	3.03861	2076	328.043	1126.3	1241	0	2076	225.39	1199.06	-0.947605	4.91304e+09	0.0230076	169195	2215.51
train	FALSE	TRUE	59	TRUE	19	TRUE	FALSE	6000	114.752	240	6	5	0.46875	512	1.5	325.391	0.325968	0.266694	6.74146	25.2779	20.9818	20.0829	16.5728	25.1713	618.531	8.23979	0.524083	669.872	1.083	656.544	122.4	1725.5	642036874	6.23392	994	2.91496	2926	549.844	926.867	891	0	2926	422.492	1135.44	0.596565	8.46436e+08	0.0152417	430147	1874.99
train	FALSE	TRUE	58	TRUE	30	TRUE	FALSE	5800	117.888	240	6	5	0.46875	512	1.5	325.391	0.781414	0.480289	16.5847	34.5308	36.6734	31.8783	31.4936	40.3539	5137.29	26.9828	0.427079	3371.31	0.656242	5256.28	795.6	1440	6408719002	5.04595	193	14.3626	3608	198.48	1221.77	1267	69	3539	92.5744	1267.83	0.951538	8.44896e+09	0.0447882	114692	2445.98
train	FALSE	TRUE	65	TRUE	16	TRUE	FALSE	5972	149.504	250	4.4	4	0.4883	512	1.57282	195.312	0.760323	0.546565	9.83476	17.9938	19.6584	17.6516	19.7746	20.8132	1674.71	13.6811	0.699834	974.5	0.581892	1707.97	1014.7	4403	17995914928	7.21942	2072.25	2.32813	4954	1094.3	3065.42	3525.5	0	4954	834.442	3324.76	-0.740975	1.888e+10	0.00826597	1.65721e+06	17044.5
train	FALSE	TRUE	62	TRUE	20	TRUE	FALSE	6000	107.008	240	6	5	0.46875	512	1.5	325.391	0.835847	0.679686	15.0082	22.081	27.1688	24.0417	24.7685	27.4343	4114.99	18.4564	0.646547	1920.72	0.466761	4173.93	842	1172.5	3323345047	4.39429	144	5.09626	1457	100.826	1015.14	1028	257	1200	61.6708	1024.55	-0.915489	4.38137e+09	0.0616516	19197	971.17
test	FALSE	TRUE	64	TRUE	14	FALSE	FALSE	6000	109.312	240	6	5	0.46875	512	1.5	325.391	0.743786	0.6029	8.26016	13.7007	16.5916	13.9082	16.0474	17.6163	418.964	10.1904	0.525957	514.816	1.22878	457.471	416.4	1515.8	438833087	5.42282	818	1.72402	1896	380.84	1039.16	1193	349	1547	315.974	1124.57	-0.291755	5.7854e+08	0.0272654	184804	506.262
train	FALSE	TRUE	60	TRUE	14	TRUE	FALSE	6000	116.544	240	6	5	0.46875	512	1.5	325.391	0.683292	0.504113	8.65338	17.1655	19.6866	17.1036	20.1344	20.5708	1080.39	11.7291	0.642685	792.271	0.733317	1123.24	886.2	1696.6	1622956006	5.47973	350.25	3.92732	1950	243.034	1342.51	1387.5	152	1798	160.96	1380.17	-0.927307	2.13964e+09	0.027651	102553	1785.97
train	TRUE	FALSE	66	TRUE	33	TRUE	FALSE	8841	135.68	240	4.4	4	0.4688	512	1.57282	195.312	0.652363	0.535407	19.3146	36.0747	39.2653	37.5989	32.8193	40.1098	10250.6	23.5338	0.626427	3642.9	0.355383	10312.1	261	440	1408886947	3.68955	81	12.4706	1083	65.3892	348.686	333	0	1083	34.9504	363.478	2.31236	1.3624e+09	0.108567	10534.5	216.372
train	FALSE	TRUE	65	TRUE	27	TRUE	TRUE	6420	105		5	4	0.3261	736	2		0.878854	0.719386	16.7993	23.3523	28.4135	26.7289	28.4381	30.1451	5438.62	20.5232	0.634645	2356.56	0.433301	5479.23	1452	4117	82086088561	7.29274	1232	5.00567	8086	873.011	2566.03	2265	186	7900	530.305	2822.35	1.38639	4.36457e+10	0.00832662	1.38114e+06	9734.21
train	FALSE	TRUE	60	FALSE	35	TRUE	FALSE	6000	112.562	240	6	5	0.46875	512	1.5	325.391	0.653075	0.58536	20.8979	35.701	40.4867	38.8223	29.7241	45.0616	11548.5	23.3154	0.661708	3733.94	0.323328	11628	890	1618.1	15462361182	5.62618	341	5.8647	3227	232.78	1284.23	1302	0	3227	144.665	1324.05	0.211737	2.03851e+10	0.0264873	103859	2722.63
test	FALSE	FALSE	56	FALSE	26	TRUE	FALSE	6000	123.368	240	6	5	0.46875	512	1.5	195.312	0.656678	0.539642	14.8968	27.6049	30.7468	26.7083	24.0209	32.7675	4565.71	18.1275	0.627067	2122.47	0.464873	4627.45	1534	6413	70025417530	7.63587	3890.75	1.49383	7266	1818.71	4000.43	3697.5	19	7247	1578.69	4466.57	-0.0222518	9.23188e+10	0.00667154	3.94682e+06	35608.2
test	FALSE	TRUE	55	FALSE	22	TRUE	FALSE	6000	121.408	240	6	5	0.46875	512	1.5	195.312	0.897865	0.598537	13.4574	22.4838	28.8099	27.1327	23.6475	29.965	4001.68	20.1874	0.652864	1867.05	0.466567	4052.65	1567	2537	14402628957	5.83904	387	6.5415	3642	319.664	2113.05	2207	208	3434	172.828	2164.56	-1.7039	1.89879e+10	0.0233486	220312	6164.09
test	FALSE	TRUE	61	TRUE	17	TRUE	FALSE	6000	120.192	240	6	5	0.46875	512	1.5	325.391	0.869444	0.597941	9.12254	15.2566	18.3865	19.0035	17.6887	19.2847	1260.24	13.2647	0.632955	891.415	0.707338	1299.9	603.5	1794.5	1856079951	6.02709	650	2.60544	2190	370.488	1294.48	1363.5	18	2172	267.457	1372.02	-0.593833	2.44698e+09	0.0179676	206746	3428.62
train	FALSE	TRUE	63	TRUE	16	TRUE	FALSE	5000	93		6.5	5	0.449219	512	1	191	0.732983	0.627007	12.0561	19.228	22.282	23.4513	16.5725	24.8265	2066.83	14.0938	0.672598	1166.63	0.564452	2105.25	73.4	855.6	578614679	5.16494	609	1.91049	1482	285.948	506.24	607	0	1482	238.58	600.423	-0.038957	7.58959e+08	0.033903	104229	427.84
train	FALSE	TRUE	60	TRUE	41	TRUE	FALSE	6600	132.594	240	6	5	0.46875	512	1.5	325.391	0.715243	0.502656	19.4392	38.673	43.4758	41.7247	33.867	46.2219	10469.3	27.6605	0.459446	5037.27	0.481147	10582.5	664	1273	8609439737	5.36431	285	13.4031	3384	198.099	994.248	1002	0	3384	122.937	1035.64	1.38137	1.13504e+10	0.0312379	84030.4	1643.24
train	FALSE	FALSE	62	TRUE	36	TRUE	FALSE	6000	113.522	240	6	5	0.46875	512	1.5	325.391	0.715698	0.609928	20.379	33.4122	35.6279	32.311	36.9719	40.1556	9513.45	23.913	0.604939	3589.2	0.377276	9605.51	701	1222	7645046974	5.27099	221	9.08072	2634	190.569	977.426	965	0	2634	95.3547	1024.34	1.2423	1.00789e+10	0.0382534	93916.9	1544.68
test	TRUE	FALSE	57	TRUE	29	TRUE	FALSE	6000	109.44	240	6	5	0.46875	512	1.5	325.391	0.767561	0.737138	19.0544	25.8492	31.3413	30.4559	24.4695	32.9243	6423.93	19.8408	0.636114	2627.14	0.408962	6478.42	1146.6	2509.4	16834431469	6.45867	602	4.49462	3906	428.205	1753.7	1729	0	3906	258.198	1850.89	0.154446	2.21938e+10	0.0148015	350357	5290.63
test	FALSE	TRUE	55	TRUE	12	FALSE	FALSE	6040	87.724	240	6	5	0.46875	512	2	97.6562	0.616418	0.3819	5.33335	13.9653	13.9082	13.0609	12.6128	16.9358	345.575	8.60846	0.59856	397.867	1.15132	371.777	188	362	20173945	3.2445	83.75	2.53828	403	50.7418	259.94	252	131	272	36.1477	267.467	0.538697	2.65965e+07	0.119939	3970.16	38.8803
train	FALSE	TRUE	59	TRUE	11	FALSE	FALSE	6300	114.944	240	6	5	0.46875	512	1.5	325.391	0.364816	0.26963	6.89462	25.5707	23.4579	13.6773	20.2921	23.5747	704.61	9.32859	0.528331	724.787	1.02864	754.104	145	1323.9	403651490	5.82996	800.5	2.0948	1977	410.955	695.647	672	0	1977	330.447	840.05	0.394237	5.32159e+08	0.0213764	221760	684.002
train	FALSE	TRUE	59	FALSE	14	TRUE	FALSE	6000	102.272	240	5.5	5	0.46875	512	1.5	325.391	0.351047	0.228647	5.12423	22.4111	16.4175	11.9571	15.3045	16.6171	173.772	7.86735	0.504728	298.364	1.71699	201.819	683.8	1261.4	164659045	5.02048	350	3.71999	1776	203.485	959.611	916	449	1327	140.9	992.966	0.867779	1.9899e+08	0.0358923	65129.5	1155.34
train	TRUE	FALSE	61	FALSE	22	TRUE	FALSE	6800	111.84	240	6	5	0.4688	512	2	97.6562	0.605553	0.517389	14.8042	28.6133	33.754	27.1333	23.5382	35.2197	3120.51	17.3269	0.540989	1908.88	0.611722	3199.02	1051	1432	3784372481	4.74137	188	9.93951	2567	131.881	1233.83	1224	329	2238	79.3201	1248.97	0.712019	4.99023e+09	0.0488266	37597	1312.76
test	FALSE	TRUE	62	FALSE	23	TRUE	TRUE	5400	98.56	240	6	5	0.46875	512	1.5	325.391	0.794378	0.773695	17.2665	22.3169	24.3549	23.0564	21.2236	25.2236	1203.49	17.7281	0.374256	1461.99	1.21479	1293.3	570	1605	1432085892	6.07777	561	5.9616	3403	358.913	1100.45	1090	4	3399	223.663	1208.23	1.0079	1.888e+09	0.0185658	248827	2396.96
train	TRUE	TRUE	57	FALSE	28	TRUE	FALSE	6000	112.128	240	6	5	0.46875	512	1.5	325.391	0.764639	0.664214	18.8833	28.4296	31.6448	32.8976	28.8538	36.7616	8053.64	21.7384	0.687341	2826.87	0.351006	8132.96	735.8	1595	10649956765	5.82774	343	8.05533	4023	282.607	1241.31	1254	0	4023	154.286	1313.91	0.792692	1.40405e+10	0.0248993	185520	2616.04
train	FALSE	FALSE	65	FALSE	37	TRUE	FALSE	3100	115		4.8	4	0.611979	384	1	255	0.716626	0.543084	20.3479	37.4673	44.6302	37.4431	35.8152	45.1847	13951	26.8501	0.673144	4163.39	0.298429	14041.7	415	635	2253980760	3.97214	101	7.88568	1007	75.2549	525.598	536	0	1007	43.5243	537.182	-1.23989	4.05196e+09	0.0859249	12311.7	477.19
test	FALSE	TRUE	63	FALSE	8	TRUE	FALSE	6000	111.474	240	5.5	5	0.46875	512	1.5	325.391	0.705767	0	0	2.03725	5.67695	5.57935	2.09631	5.75384	9.56729	1.43782	0.716397	30.4221	3.1798	13.2935	250	358	1050084	2.66353	72	1.8613	376	40.314	305.455	303	224	152	32.5185	308.97	-0.19991	1.26903e+06	0.173554	2159.7	25.981
train	FALSE	TRUE	65	FALSE	9	FALSE	FALSE	9092	135.168	240	4.4	4	0.4688	512	1.57282	195.312	0.861408	0.674472	8.11154	12.0265	13.2045	13.9176	13.5223	15.8102	709.659	10.3597	0.740577	519.534	0.732089	730.087	188	503.6	102252651	4.35108	167	4.36223	923	104.219	342.987	337	7	916	70.4023	368.014	0.530295	9.88786e+07	0.0607956	17794.1	216.949
train	FALSE	TRUE	8	FALSE	10	FALSE	FALSE	5400	103.538	240	5.5	5	0.46875	512	1.5	325.391	0.643669	0.339472	4.70242	13.8522	13.3135	12.8088	12.2235	16.4442	313.604	8.9162	0.592467	376.768	1.20141	338.378	789.3	1334.1	322698710	5.0086	290.25	2.80288	1649	171.214	1052.04	1055.5	556	1093	118.668	1073.54	0.128657	3.89979e+08	0.0363776	45701.2	529.326
test	FALSE	FALSE	70	TRUE	32	TRUE	FALSE	6000	122.472	240	6	5	0.46875	512	1.5	195.312	0.748105	0.54751	19.6144	35.8247	37.6912	44.4596	34.716	45.0804	11679.3	26.8006	0.541376	4598.31	0.393712	11784.8	1394.4	2998	52195132910	6.56138	657.5	4.30282	5387	485.391	2326.4	2452	14	5373	299.944	2416.41	-0.833639	6.88116e+10	0.0140633	426910	9370.98
train	FALSE	TRUE	61	TRUE	47	TRUE	FALSE	6000	110.72	240	5.5	5	0.46875	512	1.5	325.391	0.468411	0.330824	16.7226	50.5483	40.5271	40.2442	26.2918	42.478	2809.11	23.6774	0.368276	2614.31	0.930653	2945.12	929.6	1587	4160897542	5.28367	328	3.52247	1831	201.953	1280.93	1323	237	1594	137.483	1306.67	-0.796661	5.02845e+09	0.0306243	66603.9	2057.52
train	FALSE	FALSE	59	TRUE	53	TRUE	FALSE	6500	119.68	260	6	5	0.507812	512	1.5	325.391	0.43119	0.234068	17.3578	74.1573	61.9107	55.8407	36.4954	63.4357	9783.6	31.9759	0.433141	5107.25	0.522021	9954.95	947.3	1541.7	10963625814	5.40089	288	11.8983	3797	203.815	1269.52	1289	0	3797	119.826	1305.38	0.832376	1.69634e+10	0.0322756	92333.6	2749.81
train	FALSE	FALSE	60	TRUE	18	TRUE	FALSE	6000	113.906	240	6	5	0.46875	512	1.5	325.391	0.733038	0.582331	10.3874	17.8376	19.8794	22.0041	16.2515	22.1831	1420.2	13.0756	0.639764	955.062	0.672483	1459.43	925	1437	1540846742	5.0204	272	5.9954	2399	170.606	1158.11	1116	596	1803	113.781	1179.79	1.2351	2.03139e+09	0.0380195	50684.5	571.836
train	FALSE	TRUE	64	TRUE	28	TRUE	FALSE	5750	115		6	5	0.651042	384	1	255	0.766202	0.629441	19.0167	30.212	33.0941	35.8957	29.6492	37.6703	8071.05	23.1485	0.660063	2947.94	0.365249	8181.25	401.6	784	1383976164	4.52211	120	5.77975	1440	118.319	630.082	649	0	1440	57.8479	655.902	-0.423624	3.51963e+09	0.0685366	33203.7	698.623
train	FALSE	FALSE	54	TRUE	26	TRUE	FALSE	6000	123.2	240	6	5	0.46875	512	1.5	195.312	0.762917	0.572985	19.2223	33.5476	36.1422	37.2204	31.1851	41.6764	10362.1	25.594	0.575868	3991.42	0.385193	10409.7	381	1186	5626975669	5.70614	375.25	6.68664	2707	257.227	765.51	732	0	2707	161.037	844.178	1.30135	7.41832e+09	0.0242439	126631	1048.86
train	FALSE	TRUE	58	TRUE	42	TRUE	FALSE	6500	111.218	240	6	5	0.46875	512	1.5	325.391	0.637614	0.59669	21.8908	36.6871	42.7031	38.0069	33.7533	43.8079	12430.8	23.3922	0.617115	4205.18	0.338286	12509.9	974	1966	21642688741	6.06627	462	5.05886	3978	315.662	1447.01	1426	0	3978	195.852	1510.24	0.223987	2.85327e+10	0.0193993	186983	3654.95
train	TRUE	TRUE	60	TRUE	29	TRUE	FALSE	5600	104.818	240	6	5	0.46875	512	1.5	325.391	0.923745	0.614149	14.2548	23.2106	28.0563	29.6109	28.2264	30.0423	2755.15	21.4407	0.384532	2471.63	0.897092	2879.3	618.3	1593	3691327900	5.45073	329	3.82107	1860	269.472	1250.22	1349	3	1857	166.265	1300.06	-1.24286	4.8665e+09	0.0299552	127126	2467.79
train	FALSE	TRUE	58	FALSE	20	TRUE	FALSE	6000	108.736	240	5.5	5	0.46875	512	1.5	325.391	0.691583	0.503997	3.01594	5.98404	5.60901	6.89933	6.71148	7.14958	36.5361	4.13846	0.620767	85.7768	2.34773	40.5199	616.9	1048.5	79169196	4.57166	275.5	3.08497	1141	158.129	810.667	816	282	859	113.138	833.347	-0.539759	2.81398e+07	0.047707	37286.2	492.2
train	FALSE	FALSE	55	FALSE	12	FALSE	FALSE	6000	121.632	240	6	5	0.46875	512	1.5	195.312	0.773461	0.716038	11.4328	15.9667	18.1326	17.1037	16.9335	20.4719	1557.31	12.3496	0.706547	919.59	0.590497	1595.22	651.6	2560.3	3410617929	6.66973	1129.5	2.64049	3969	630.676	1502.31	1326.5	38	3931	474.929	1678.9	0.643214	4.49643e+09	0.0114746	561752	3269.77
train	FALSE	TRUE	55	FALSE	12	TRUE	FALSE	5000	112.768	240	6	5	0.46875	512	1.5	325.391	0.855134	0	0	8.92718	10.3533	9.2433	9.96576	11.336	277.735	7.63393	0.745306	276.208	0.994503	299.268	836	1244.6	252264985	4.51567	178.5	4.31296	1381	120.687	1041.22	1045	426	955	75.3202	1054.18	-0.859874	3.32577e+08	0.0559491	27159.9	688.394
train	FALSE	TRUE	56	FALSE	11	FALSE	FALSE	6500	125.618	240	6	5	0.46875	512	1.5	325.391	0.46291	0	0	8.10093	8.89196	6.62651	7.57289	9.32615	124.146	3.75	0.782798	153.741	1.23839	138.429	616.2	1206	81871430	4.70266	262	3.83859	1539	183.388	850.305	790	472	1067	116.366	883.022	1.08464	1.07937e+08	0.044898	56709.7	322.792
train	TRUE	FALSE	56	FALSE	32	TRUE	FALSE	4000	113		6	5	0.622396	384	1	362	0.292548	0.231662	25.8795	111.712	44.4897	109.41	103.992	110.026	15506.2	32.6812	0.579154	5192.31	0.334854	15667.8	417	806	2987040218	4.49993	150	6.02523	1234	124.648	640.272	676	0	1234	66.4491	665.669	-1.57513	6.94266e+09	0.0594196	33166.6	745.954
train	FALSE	FALSE	56	FALSE	22	TRUE	FALSE	6000	77.8455	240	6	5	0.46875	512	1.5	325.391	0.557383	0.521494	15.3925	29.5162	32.8976	24.0417	28.9299	37.2957	4986.38	16.4518	0.610812	2310.82	0.463427	5049.33	774	1587	6198053143	5.62919	292.75	4.83114	2316	246.919	1221.94	1260	0	2316	137.67	1272.12	-0.782984	8.17128e+09	0.0283843	125162	2497.91
train	FALSE	TRUE	62	FALSE	8	FALSE	FALSE	5600	111.09	240	6	5	0.46875	512	1.5	325.391	0.946959	0.688936	6.38581	9.26909	13.0609	13.9082	10.3231	14.534	378.479	8.77745	0.715801	353.497	0.933995	400.781	351	718.1	77289824	4.07121	165	3.06159	894	111.72	484.921	435.5	297	597	76.9773	504.225	1.05126	1.01896e+08	0.0758094	19094.4	67.9685
train	TRUE	FALSE	56	FALSE	20	FALSE	FALSE	4900	103.872	240	6	5	0.46875	512	1.5	325.391	0.810676	0.599351	10.8387	18.084	22.277	20.295	16.6125	23.4354	2014.99	14.6603	0.71981	1071.8	0.531914	2052.68	88	1249.4	1232098959	5.73106	598	2.21257	1649	342.407	789.686	879	0	1649	257.058	889.567	-0.482253	1.62434e+09	0.0217919	167725	1196.63
test	FALSE	TRUE	60	TRUE	36	TRUE	FALSE	6634.1	105		5	4	0.3261	736	2		0.593419	0.550362	18.7958	34.1518	37.3517	38.475	26.4121	39.9968	8368.08	20.2663	0.626223	3183.02	0.380376	8403.61	2295	4005.2	173801632453	6.93371	663	7.97648	8393	643	3147.06	3032	-114	8507	295.197	3316.12	1.30299	9.24114e+10	0.012627	1.09263e+06	17957.1
test	FALSE	TRUE	59	TRUE	18	FALSE	FALSE	7200	140.736	240	6	5	0.46875	512	1.5	325.391	0.594806	0.422217	11.2406	26.6227	29.2898	20.7066	28.5591	30.2057	3283.98	15.8353	0.634282	1684.49	0.512943	3345.99	108.7	1408.6	2340325278	6.05233	717.5	2.40906	2669	396.438	833.695	873	0	2669	298.401	960.268	-0.0285238	3.08539e+09	0.0171791	227067	1058.13
test	FALSE	TRUE	54	TRUE	15	TRUE	TRUE	6000	122.024	240	6	5	0.46875	512	1.5	195.312	0.620423	0.494329	9.17589	18.5623	20.7067	17.1037	22.0113	25.0699	1135.28	11.5165	0.608122	865.422	0.762301	1195.76	1193.6	2452.8	3215241832	6.25544	677	2.81088	3134	396.857	1816.52	1821	439	2695	277.824	1882.8	-0.0755789	4.23886e+09	0.0151328	245165	3619.3
test	TRUE	FALSE	60	TRUE	30	TRUE	FALSE	6000	112.178	240	6	5	0.46875	512	1.5	325.391	0.746924	0.652108	18.689	28.6594	33.8749	31.9523	29.9487	36.3559	7578.49	21.4064	0.612493	3046.29	0.401965	7638.59	1161	2467.7	19338747417	6.31899	623	3.49788	3441	405.234	1750.46	1664	198	3243	267.682	1826.94	0.739598	2.54955e+10	0.0152255	273594	4512.25
test	FALSE	TRUE	53	FALSE	20	FALSE	FALSE	6000	121.408	240	6	5	0.46875	512	1.5	195.312	0.966347	0.88405	10.8893	12.3175	16.7728	17.4408	14.7116	17.9437	1131.31	11.903	0.721829	727.398	0.642967	1164.11	0	1857.6	1242183180	5.62522	1317	3.75269	4065	705.962	817.663	708	0	4065	554.928	1186.08	1.05254	1.63764e+09	0.0672794	738204	818.209
test	FALSE	FALSE	63	FALSE	28	TRUE	FALSE	6300	121.52	240	6	5	0.46875	512	1.5	195.312	0.811425	0.706975	18.2581	25.8257	31.6448	29.6109	23.6475	32.1203	6495.07	20.9557	0.638736	2635.64	0.40579	6540.39	906	3483	34634020906	7.02502	1437	2.5603	5381	834.018	2446.4	2795	0	5381	605.698	2642.21	-0.736299	4.56602e+10	0.00961708	996370	10977.3
train	FALSE	TRUE	60	FALSE	20	TRUE	FALSE	6000	109.424	240	6	5	0.46875	512	1.5	325.391	0.797205	0.674257	13.8921	20.6035	26.3106	25.9405	20.1617	29.5554	2651.52	16.4252	0.525984	1761.33	0.664273	2703.98	123	1203	1465957210	5.76803	452.5	6.85801	2698	323.027	701.217	700	0	2698	196.011	845.43	1.43079	1.93268e+09	0.0243572	223047	875.379
train	FALSE	FALSE	56	FALSE	20	TRUE	FALSE	6000	101.632	240	6	5	0.46875	512	1.5	325.391	0.424889	0.353877	9.11828	25.7668	19.2407	14.151	24.8482	25.4146	1078.42	10.948	0.486524	1045.3	0.969282	1139.07	1024.3	1695.4	1799175642	5.27247	320.25	5.24329	1951	216.098	1414.29	1486	183	1768	136.902	1443.05	-1.36067	2.37197e+09	0.0327745	82158.3	2553.64
test	TRUE	FALSE	53	FALSE	15	TRUE	FALSE	6000	121.408	240	6	5	0.46875	512	1.5	195.312	0.647729	0.565157	13.1632	23.2912	25.6556	21.4787	22.6799	26.6016	2141.3	15.0864	0.487782	1647.06	0.769188	2212.22	812.1	2981	7920817519	6.80618	1261.25	2.2317	3536	669.691	2022.04	2209	2	3534	504.752	2172.65	-0.474282	1.04426e+10	0.0102483	631761	7870.86
train	FALSE	FALSE	55	TRUE	33	TRUE	FALSE	5600	112.306	240	6	5	0.46875	512	1.5	325.391	0.61594	0.601886	20.7226	34.4294	40.3758	38.1599	26.2374	41.7694	10015.6	21.2064	0.604432	3717.53	0.371174	10092	718	1770.2	13672982834	6.10829	471.5	8.3955	3953	391.67	1201.92	1055	0	3953	203.864	1336.47	2.03878	1.80259e+10	0.0208808	341533	2583.97
train	FALSE	TRUE	58	TRUE	24	TRUE	FALSE	6000	116.672	240	6	5	0.46875	512	1.5	325.391	0.821062	0.635435	16.8395	26.5008	30.3009	28.4496	28.3313	34.0726	6548.26	21.7588	0.668834	2530.75	0.386477	6620.82	872	1749	9371884768	5.88405	390	4.49549	2980	279.678	1310.11	1308	62	2918	167.927	1366.08	-0.0136104	1.23556e+10	0.0223248	149783	2735.01
train	FALSE	TRUE	53	TRUE	12	FALSE	FALSE	6000	123.76	240	6	5	0.46875	512	1.5	195.312	0.838288	0.795002	11.3659	14.2966	17.7838	16.4488	15.3045	19.2836	1443.88	11.9847	0.757254	815.823	0.565023	1480.52	706.8	1331.8	1369213625	5.1362	275.5	3.61993	1632	190.744	1076.18	1135	264	1368	123.872	1104.19	-0.96349	1.80511e+09	0.0358591	61077.5	1226.77
train	TRUE	TRUE	58	TRUE	20	TRUE	FALSE	6000	111.41	240	6	5	0.46875	512	1.5	325.391	0.51274	0	0	5.42843	7.61399	6.44153	5.70259	7.96656	54.6022	2.78337	0.688273	101.126	1.85205	64.5998	1868.6	2777.2	257461373	4.81839	609	1.91246	3010	305.375	2265.49	2175	1763	1247	242.601	2292.23	0.450212	3.39428e+08	0.0387339	121870	519.419
train	FALSE	TRUE	55	FALSE	17	FALSE	FALSE	5600	110.208	240	5.5	5	0.46875	512	1.5	325.391	0.739334	0.617561	10.9081	17.6631	20.5379	18.601	19.3271	22.2381	1819.63	13.059	0.716975	1005.31	0.552483	1861.07	78.9	837	425296772	5.23233	500	1.82709	1112	254.066	440.322	377	0	1112	204.738	525.516	0.248669	5.13965e+08	0.0293338	82283.2	319.874
train	FALSE	TRUE	56	FALSE	20	FALSE	FALSE	6000	107.634	240	6	5	0.46875	512	1.5	325.391	0.780026	0.570916	10.6521	18.6579	22.2613	20.9819	19.3271	22.7494	1709.59	14.5536	0.625238	1105.86	0.646857	1750.79	475	925.3	785442955	4.73868	247.5	10.5532	2375	150.518	743.09	795	54	2321	102.117	769.057	0.42679	1.0355e+09	0.0493654	39265.8	865.495
train	FALSE	TRUE	58	FALSE	8	FALSE	FALSE	6000	109.568	240	5.5	5	0.46875	512	1.5	325.391	0.626428	0	0	7.20053	6.65679	7.86708	7.41159	8.92686	119.843	4.51061	0.792156	148.394	1.23823	132.935	137.7	531.1	19870124	4.12273	145.5	3.60649	780	115.994	395.564	441.5	0	780	69.6054	425.015	-0.777545	2.40131e+07	0.0771901	24166.9	301.24
test	FALSE	TRUE	59	FALSE	17	FALSE	FALSE	6000	105.408	240	6	5	0.46875	512	1.5	325.391	0.820966	0.646241	11.4818	17.7671	20.3265	19.9501	19.7599	22.4039	2104.99	14.5862	0.666584	1191.6	0.566082	2151.57	763.2	2205.8	3469922723	6.2967	573	3.99224	3394	419.751	1347.64	1238.5	161	3233	263.84	1458.14	0.983647	4.57462e+09	0.0164044	310057	2483.28
test	FALSE	TRUE	59	FALSE	21	TRUE	FALSE	3250	105		4.8	4	0.2344	1024	2		0.637851	0.519772	14.491	27.8796	28.6817	28.6817	27.1307	33.7508	4347.43	17.783	0.569698	2261.14	0.52011	4373.4	2386	4242	185374806156	6.94641	819	6.59521	7228	618.325	3221.42	3095	96	7132	351.507	3343.44	1.25435	4.88885e+10	0.0110042	801027	16722.4
train	TRUE	TRUE	59	FALSE	13	FALSE	FALSE	5300	102.962	240	6	5	0.46875	512	1.5	325.391	0.584011	0.533538	6.21586	11.6503	13.0609	14.9439	9.20948	15.1266	305.309	6.80389	0.652311	336.142	1.10099	326.952	576.6	1019.2	177286862	4.73396	177.5	5.77168	1592	138.644	822.387	839	57	1535	82.0303	845.498	-0.120125	2.33727e+08	0.0494927	38545.8	1021.01
train	FALSE	TRUE	52	TRUE	14	TRUE	FALSE	6000	121.296	240	6	5	0.46875	512	1.5	195.312	0.76685	0.595949	9.77929	16.4096	20.0828	18.4878	18.7324	21.0602	1309.57	12.5837	0.662035	874.357	0.667668	1348.68	683.2	2520	3721335456	6.48866	1162.5	2.14022	2968	606.462	1773.55	2020	33	2935	470.546	1907.27	-0.583768	4.90605e+09	0.0136556	492181	4313.92
train	FALSE	TRUE	51	TRUE	10	FALSE	FALSE	4424.27	100	250	6.6	6	0.488281	512	3	132.866	0.805738	0	0	11.2455	11.3855	11.7867	12.3237	13.6256	475.085	9.06095	0.764841	384.97	0.810318	505.114	607.024	846.215	1.66018e+08	3.96528	106.531	5.77062	1175.86	85.2301	708.52	691.444	349.742	826.115	48.8509	719.159	0.474137	2.6124e+08	0.084248	15189.5	258.842
test	TRUE	FALSE	58	TRUE	25	TRUE	FALSE	5800	116.736	240	6	5	0.46875	512	1.5	325.391	0.723128	0.539496	17.1181	31.7298	36.6735	30.813	31.723	38.3717	7096.51	22.9447	0.524803	3402.91	0.479519	7195.61	183	1808	8291553158	6.32064	737.75	2.77898	3048	458.612	1083.32	1147	0	3048	318.041	1232.54	-0.0133851	1.09313e+10	0.0157043	345564	2313.53
train	FALSE	TRUE	51	TRUE	13	TRUE	FALSE	4484.15	100	230	6	5	0.449219	512	3		0.661887	0.565765	8.35898	14.7746	19.553	18.0504	15.2006	19.7379	756.438	9.77914	0.633285	633.967	0.838096	789.431	984.872	1391.48	9.4816e+08	4.71166	198.075	4.70462	1628.62	131.496	1193.23	1199.45	451.171	1177.45	85.532	1205.92	-0.675854	1.14802e+09	0.0476636	30426	913.931
test	TRUE	FALSE	55	FALSE	42	TRUE	FALSE	6000	106.354	240	6	5	0.46875	512	1.5	325.391	0.711654	0.590903	21.9894	37.2133	41.2587	43.2148	34.5733	45.1518	14114.3	26.483	0.595937	4739.41	0.335787	14225.1	382	1965	23991061656	6.37416	681	3.49068	3890	482.03	1352.65	1442	0	3890	325.65	1491.12	-0.207061	3.16289e+10	0.0149146	393786	3319.88
test	TRUE	FALSE	61	FALSE	25	TRUE	FALSE	5000	94.834	240	6	5	0.46875	512	1.5	325.391	0.554551	0.417194	9.25997	22.1958	19.5776	18.6004	22.9305	25.8806	1540.51	12.3087	0.606247	1064	0.690685	1591.26	484	1240	1235355521	5.27674	352	4.05512	2261	249.356	959.562	1082	0	2261	160.763	1011.68	-1.04853	1.62865e+09	0.0371809	102734	1788.7
test	FALSE	TRUE	52	FALSE	7	FALSE	FALSE	6000	127.104	240	6	5	0.46875	512	1.5	325.391	0.692415	0	0	8.31699	10.3533	7.61396	8.90625	10.3639	194.018	5.75881	0.756592	214.215	1.1041	212.255	127	517	20849473	4.43288	262	1.9593	605	133.059	325.484	329	13	592	104.862	359.861	-0.188894	2.7487e+07	0.0511169	23559.7	227.986
train	FALSE	TRUE	58	FALSE	48	TRUE	FALSE	6000	103.744	240	6	5	0.46875	512	1.5	325.391	0.597173	0.501215	20.4493	40.7995	45.2633	45.2633	30.0914	46.043	13893.9	24.3644	0.656611	4256.55	0.306362	13966.7	719.3	1685.7	18474334079	5.87573	426.75	5.49836	3523	304.814	1249.39	1288	0	3523	182.887	1320.55	-0.459457	2.43558e+10	0.0216144	182862	2713.86
test	TRUE	TRUE	52	TRUE	13	TRUE	FALSE	6040	87.052	240	6	5	0.468747	512	2	97.6562	0.702747	0.60664	10.9195	17.9999	21.0904	17.1036	20.7101	21.7217	1745.22	12.6494	0.701286	999.592	0.572759	1789	141.6	313	72819868	3.40638	95	2.62515	418	55.1604	221.884	223	23	395	41.1741	231.651	0.247787	9.60022e+07	0.108693	4430.08	87.4191
test	FALSE	TRUE	57	TRUE	41	TRUE	FALSE	6000	107.442	240	6	5	0.46875	512	1.5	325.391	0.728291	0.632767	20.0491	31.6848	38.16	36.9756	26.3919	38.3552	10061.2	23.0758	0.668003	3373.96	0.335343	10129	1051	1507	13083077398	5.05928	213	12.2771	3257	162.386	1280.06	1292	0	3257	91.2224	1304.94	0.145491	1.72482e+10	0.0412296	64313.2	2730.74
train	TRUE	FALSE	53	TRUE	40	TRUE	FALSE	6800	136.896	240	6	5	0.46875	512	1.5	325.391	0.727583	0.670487	28.4901	42.4916	48.3854	50.8096	40.8028	51.2938	22037.5	30.9162	0.543498	6994.05	0.317369	22111.6	535	1159.9	13343280972	5.42406	264	7.72394	2798	206.739	838.258	807	0	2798	115.224	891.947	1.23375	1.75913e+10	0.0324373	92893.1	1259.34
train	FALSE	FALSE	52	TRUE	14	FALSE	FALSE	6500	129.024	240	6	5	0.46875	512	1.5	325.391	0.736706	0.556917	11.7428	21.0853	19.5777	23.0565	23.1545	24.5339	2890.53	15.5337	0.756365	1297.39	0.448842	2938.65	543	828	1113368327	4.30713	125	7.72574	1159	102.854	689.323	715	0	1159	54.2227	706.748	-1.68094	1.46783e+09	0.0707355	24326.1	826.198
train	FALSE	FALSE	57	FALSE	35	TRUE	FALSE	6000	105.074	220	5	4	0.429688	512	1.5	325.391	0.770684	0.629292	18.359	29.1741	29.6686	35.9261	29.1935	38.381	8313.02	22.484	0.639773	3101.92	0.37314	8368.45	357	1297	8003031041	5.92954	460	6.50725	3110	302.777	844.152	818	0	3110	194.723	939.601	1.07313	7.38808e+09	0.0199907	170256	1324.21
train	FALSE	TRUE	56	FALSE	22	TRUE	FALSE	5300	108.466	240	6	5	0.46875	512	1.5	325.391	0.831612	0.678331	18.3653	27.0742	32.2637	31.3413	28.5745	34.7996	7845.35	22.5152	0.671398	2843.89	0.362493	7912.81	132.1	1413.9	6769463877	5.7138	677.75	2.31061	2177	396.516	953.072	1141	0	2177	301.674	1062.01	-0.75391	8.9246e+09	0.0240006	219522	1783.07
train	FALSE	FALSE	52	FALSE	30	FALSE	FALSE	6040	87.052	240	6	5	0.468744	512	2	97.6562	0.878671	0.726748	21.6914	29.8472	37.8593	36.512	35.4676	39.3952	11042.6	26.2259	0.610271	3929.55	0.355853	11125.6	326	554	1831549040	3.83747	103	4.52048	723	71.651	456.001	475	53	670	45.66	465.869	-0.880232	2.41464e+09	0.0924256	9097.25	286.126
test	FALSE	TRUE	55	TRUE	30	TRUE	FALSE	6000	112.626	240	6	5	0.46875	512	1.5	325.391	0.802589	0.569365	18.3629	32.2516	39.556	35.6281	29.2359	40.0966	10260.5	25.8848	0.641957	3557.06	0.346674	10334.6	641	1331	8398954090	5.49017	422	6.80046	3180	234.944	990.074	978	23	3157	170.144	1035.1	0.923079	1.10729e+10	0.0258108	91185.8	1658.78
test	FALSE	TRUE	57	FALSE	16	FALSE	FALSE	5600	99.058	240	6	5	0.46875	512	1.5	325.391	0.470871	0.458325	8.503	18.5523	20.3265	13.9082	17.5139	20.4612	870.833	8.73575	0.651112	677.306	0.777768	907.033	499.9	1433.6	877775808	5.53213	369	3.449	1857	280.102	1070.28	1169.5	0	1857	180.602	1129.53	-0.978624	1.15723e+09	0.028174	130333	1296.92
test	FALSE	TRUE	56	FALSE	10	FALSE	FALSE	6000	112.306	240	6	5	0.46875	512	1.5	325.391	0.838471	0.656872	7.92288	12.0615	15.521	16.1319	12.015	16.6744	631.003	10.1133	0.651932	545.719	0.864844	659.183	197.5	656	109891434	4.81667	289.25	3.76857	1325	155.807	428.628	430.5	0	1325	116.702	468.81	0.500956	1.44877e+08	0.040896	36060.9	342.597
test	FALSE	TRUE	56	FALSE	20	TRUE	FALSE	5400	108.402	240	6	5	0.46875	512	1.5	325.391	0.640532	0.576046	12.1449	21.0833	23.4307	21.4785	21.6692	25.7239	2338.16	13.5045	0.636454	1338.55	0.572479	2390.18	411.2	2929.4	5393858586	6.85764	1587	1.99441	3442	815.205	1444.01	1153	0	3442	639.147	1724.85	0.517631	7.11102e+09	0.010102	889933	3850.72
train	TRUE	FALSE	50	TRUE	40	FALSE	FALSE	6000	101.376	240	6	5	0.46875	512	1.5	325.391	0.796215	0.717834	20.7298	28.8783	31.723	33.7533	29.0776	34.3853	4386.51	22.9933	0.415019	3122.45	0.711829	4514.06	430	2296.3	8591024947	6.72092	902.5	3.53994	4018	567.078	1400.61	1453.5	0	4018	377.764	1584	0.471891	1.13261e+10	0.0116473	547357	3374.56
test	TRUE	FALSE	55	TRUE	30	TRUE	FALSE	6400	119.424	240	6	5	0.46875	512	1.5	325.391	0.63583	0.564524	18.7167	33.1549	37.6912	29.3388	34.7318	39.3064	8445.4	21.0808	0.666102	3010.86	0.356508	8516.59	529	1238.1	6677093963	5.26438	293	5.69171	2930	222.84	970.647	1053	0	2930	136.15	1016.66	-0.866731	8.8028e+09	0.0354091	91451.1	1690.7
test	FALSE	FALSE	48	TRUE	20	TRUE	FALSE	6000	120	240	6	5	0.46875	512	1.5	195.312	0.852822	0.703127	11.4219	16.2444	21.0904	18.4866	17.966	21.2771	1788.57	13.8536	0.678428	1050.31	0.587235	1832.51	1011.9	2633.5	6215552233	6.38647	699.5	3.65166	3880	506.848	2010.69	2193	0	3880	330.859	2114.62	-0.858178	8.1943e+09	0.0160716	428746	7045.94
train	TRUE	FALSE	52	TRUE	36	TRUE	FALSE	6000	112.498	250	6	5	0.488281	512	1.5	325.391	0.822743	0.695369	18.0332	25.9332	32.5756	31.1272	28.2106	33.2062	5587.92	21.3364	0.549205	2772.79	0.496211	5660.52	1145.2	2382	12256455288	6.1968	436	4.50083	3522	361.426	1683.84	1628	5	3517	204.935	1759.95	0.503243	1.7533e+10	0.0192033	262088	4921.68
test	FALSE	TRUE	52	TRUE	13	FALSE	FALSE	6000	109.568	240	6	5	0.46875	512	1.5	325.391	0.744589	0.703111	6.11507	8.69716	12.883	12.72	9.66353	13.7493	257.849	6.47581	0.657648	297.898	1.15532	278.174	558	977	130939398	4.55014	220.5	2.48217	1162	126.226	772.408	766	422	740	91.1702	787.76	0.0351332	1.72625e+08	0.0472361	23952.4	330.417
test	TRUE	FALSE	52	TRUE	25	TRUE	FALSE	6000	107.008	240	6	5	0.46875	512	1.5	325.391	0.861698	0.527338	10.2597	19.4557	25.4399	24.8809	20.1344	26.2099	2117.82	16.7649	0.616499	1293.63	0.610832	2159.46	790.7	1502.3	2284376766	5.50134	337.5	7.27779	3119	232.794	1134.35	1087	444	2675	140.695	1180.94	1.54758	3.01162e+09	0.028089	107863	866.884
train	TRUE	TRUE	54	TRUE	25	TRUE	FALSE	6800	127.154	240	6	5	0.46875	512	1.5	325.391	0.625359	0.553631	15.9909	28.8837	33.9706	32.04	22.8921	35.8862	5428.62	18.0627	0.586591	2546.49	0.469086	5475.15	882.2	1803	8183627578	5.96913	403	7.43875	3797	320.669	1318.94	1249	0	3797	172.885	1403.76	1.52697	1.0789e+10	0.0221621	230944	2920.36
train	TRUE	FALSE	50	TRUE	34	TRUE	FALSE	6000	120.576	240	6	5	0.46875	512	1.5	325.391	0.717955	0.569118	18.5767	32.6412	35.8831	36.6735	30.5228	39.2772	9796.01	23.4349	0.661975	3344.58	0.341423	9867.91	916	1894	16316095222	5.95991	416	4.21434	2837	293.693	1420.89	1434	0	2837	180.154	1476.43	-0.384334	2.15105e+10	0.02092	160911	3482.06
train	TRUE	FALSE	52	FALSE	22	TRUE	FALSE	6000	111.09	240	6	5	0.46875	512	1.5	325.391	0.810275	0.608105	14.8292	24.3859	27.3751	24.9962	27.0132	29.0155	4679.38	19.7593	0.643647	2101.98	0.449201	4739.53	778	1473	5191560338	5.47908	351.5	4.18759	2330	223.298	1166.4	1212	0	2330	150.262	1201.71	-0.580585	6.84438e+09	0.0278505	83623.3	2332.85
train	FALSE	TRUE	53	FALSE	9	FALSE	FALSE	6000	121.152	240	6	5	0.46875	512	1.5	325.391	0.34414	0	0	12.1065	9.97502	6.83862	9.8549	11.1799	69.3238	4.16632	0.497109	164.168	2.36813	87.0118	0	181.5	589986	2.47797	89.5	3.89921	271	57.4353	60.1515	35	0	271	38.4614	94.5472	1.34463	777814	0.274564	5320.98	11.7604
train	FALSE	FALSE	57	FALSE	11	FALSE	FALSE	5389.12	100.672	240	6	5	0.46875	512	2	162.76	0.879193	0	0	13.4413	14.0064	13.5844	14.719	15.5526	691.039	11.8175	0.74908	504.612	0.730222	722.46	193.7	631	116143194	4.74266	264.5	4.466	1172	148.076	419.215	409.5	37	1135	104.775	460.37	0.894993	1.53118e+08	0.0428166	36198.6	329.607
train	FALSE	FALSE	55	FALSE	38	TRUE	FALSE	6000	106.88	240	6	5	0.46875	512	1.5	325.391	0.699573	0.57368	19.6905	34.3231	38.3603	36.9451	32.9495	40.0445	10813.2	24.0115	0.682481	3464.95	0.320436	10888.3	1115	1559	15603481598	5.09427	203	12.7591	3383	169.21	1345.55	1346	0	3383	87.1313	1374.51	0.907777	2.0571e+10	0.0425266	78754.7	3058.74
train	FALSE	TRUE	54	FALSE	22	TRUE	FALSE	6000	102.77	240	6	5	0.46875	512	1.5	325.391	0.774415	0.689272	13.4191	19.4685	24.0417	22.2771	18.0088	25.2585	2769.44	15.0767	0.727415	1311.08	0.47341	2813.39	7	1914.7	3030041074	6.06931	1496.75	1.71987	2957	664.976	926.562	856	0	2957	564.335	1191.59	0.217447	3.99469e+09	0.0319643	561370	1839.59
train	TRUE	FALSE	55	FALSE	30	FALSE	FALSE	6000	106.61	240	6	5	0.46875	512	1.5	325.391	0.865936	0.830863	17.5534	21.1268	25.9915	24.6731	24.3795	27.3268	4758.6	18.2944	0.708341	1931.5	0.405896	4813.31	944	1817	7359525179	5.60376	240	8.10489	3389	291.92	1335.59	1250	0	3389	116.712	1419.77	1.82045	9.70246e+09	0.0335398	231966	3043.58
train	FALSE	TRUE	55	TRUE	30	TRUE	FALSE	6000	117.618	240	6	5	0.46875	512	1.5	325.391	0.93789	0.769077	22.6638	29.4688	37.8593	37.2006	32.2894	38.2404	12394.3	27.6385	0.586843	4413.43	0.356086	12473	912	1428	14031608606	5.21772	239	13.8852	2997	183.82	1181.59	1160	0	2997	102.184	1217.83	2.11766	1.84987e+10	0.0367054	86937.8	2377.16
train	TRUE	TRUE	49	TRUE	12	FALSE	FALSE	6000	115.36	240	6	5	0.46875	512	1.5	325.391	0.840585	0.728555	9.36376	12.8525	16.7729	14.944	15.1313	17.5099	866.548	10.8036	0.662122	663.857	0.766093	899.123	138.5	572	131123086	4.59651	187.75	4.83634	1320	131.201	401.871	431	0	1320	84.3124	438.478	-0.00363199	1.72868e+08	0.0523215	30762.3	353.179
train	FALSE	TRUE	51	FALSE	16	FALSE	FALSE	5000	109.44	240	6	5	0.46875	512	1.5	325.391	0.847446	0	0	11.9861	12.3384	11.5282	13.3244	14.286	340.246	10.1576	0.617781	381.515	1.12129	373.095	21.8	1563	185351676	5.53869	625	3.19026	2254	453.701	576.148	380	0	2254	304.895	809.292	1.15356	2.44359e+08	0.0313526	323006	982.223
train	FALSE	TRUE	53	FALSE	20	TRUE	FALSE	6000	116.8	240	6	5	0.46875	512	1.5	325.391	0.409271	0.312416	7.87278	25.1996	24.0417	13.9082	21.8057	25.6384	951.748	10.3135	0.54927	851.882	0.895071	996.682	532.5	2482	1612940747	6.43614	818.5	3.27666	3201	551.645	1278.57	1115.5	71	3130	365.774	1460.66	1.00119	2.12644e+09	0.0143648	498778	2886.78
train	FALSE	TRUE	50	FALSE	14	FALSE	FALSE	5500	108.594	240	6	5	0.46875	512	1.5	325.391	0.606173	0.334247	5.50916	16.4823	16.4488	17.1037	14.3103	18.6758	640.283	9.99113	0.631355	569.017	0.888696	672.363	363.4	1213.1	418067749	5.54898	420.5	2.6074	1575	251.092	850.273	898.5	15	1560	177.573	905.395	-0.430022	5.51163e+08	0.0246059	96777.3	1511.25
test	FALSE	TRUE	54	FALSE	21	TRUE	FALSE	5600	104.512	240	6	5	0.46875	512	1.5	325.391	0.755457	0.640493	13.4156	20.9458	26.7082	25.2883	20.2921	28.2786	2874.18	15.8236	0.611328	1599.14	0.55638	2921.48	449.5	3559	16561457684	6.72242	1663.5	2.40637	3965	974.783	2483.59	3062	0	3965	742.398	2733.79	-0.917021	2.18339e+10	0.0130475	1.30538e+06	11764.9
train	FALSE	TRUE	51	FALSE	9	FALSE	FALSE	6000	101.76	240	6	5	0.46875	512	1.5	325.391	0.854093	0	0	7.86528	8.89193	9.24329	8.60511	10.1605	211.487	6.71768	0.756186	227.01	1.0734	230.713	4.4	980.4	43878590	4.74794	543.5	2.36688	1166	306.692	351.771	202	0	1166	235.372	500.734	0.83726	5.78478e+07	0.0596571	126992	375.038
train	FALSE	FALSE	53	FALSE	35	TRUE	FALSE	8000	80.6	280	6	5	1.0938	256	1	1953.12	0.718791	0.673343	22.1483	32.893	37.6807	36.2971	29.7546	39.0279	11887.6	23.6432	0.757989	3323.16	0.279548	11976.5	119	616	675389249	4.69289	330	2.00849	779	163.106	403.626	458	3	776	127.206	445.629	-0.454401	2.37837e+09	0.0434883	35671.8	323.67
train	TRUE	TRUE	50	FALSE	14	TRUE	FALSE	6000	108.466	240	6	5	0.46875	512	1.5	325.391	0.859309	0.753154	10.3138	13.6941	16.1318	15.521	16.9853	18.2051	1132.91	11.7675	0.710951	739.222	0.652497	1168.07	779.5	2032	2061601497	6.18096	614.25	3.79692	2917	413.285	1419.59	1468	0	2917	248.81	1525.41	-0.383606	2.71794e+09	0.0173198	311640	3959.23
train	FALSE	TRUE	56	TRUE	35	TRUE	FALSE	9733	136.192	240	4.4	4	0.4688	512	1.57282	195.312	0.761438	0.627332	20.0836	32.0144	35.9903	36.3053	29.8637	37.4965	10175.5	24.3769	0.674261	3367.91	0.330982	10227	344	592	2448246369	4.08826	136	6.23725	1194	81.8624	468.875	466	0	1194	55.6951	481.135	0.434125	2.36746e+09	0.0714809	11646.6	390.436
test	FALSE	TRUE	42	TRUE	46	TRUE	FALSE	5318.3	99.32	240	6	5	0.46875	512	2	162.76	0.757553	0.682901	25.9482	37.997	43.4757	45.3968	39.4113	48.3591	19491.1	28.7848	0.647876	5406.09	0.277362	19581.6	924	1257	17736877870	4.59819	167	10.6132	2285	117.144	1078.57	1081	0	2285	70.3082	1092.78	-0.569102	2.33836e+10	0.0543703	30850.1	1934.28
train	FALSE	TRUE	48	TRUE	23	TRUE	FALSE	6000	106.752	240	6	5	0.46875	512	1.5	325.391	0.763888	0.57195	14.0185	24.51	26.6758	21.48	25.1252	27.9627	3362.87	18.7229	0.550386	1972.22	0.586471	3426.42	701	1618	3822415162	5.85635	473	3.60909	2832	284.874	1156.73	1159	175	2657	196.82	1212.73	0.417098	5.03932e+09	0.0204641	132691	1548.41
train	FALSE	TRUE	54	TRUE	30	TRUE	FALSE	5864.99	98.952	240	6.5	5	0.46875	512	2	195.312	0.949839	0.547929	13.2358	24.1561	34.7101	34.5483	24.1986	35.1661	1735.18	22.9444	0.45752	1526.29	0.879616	1833.84	792.3	1820.7	2730844223	5.77312	443	3.44698	2465	301.837	1405.12	1489	229	2236	199.209	1458.36	-0.922967	3.90027e+09	0.0222788	152453	2921.68
train	FALSE	TRUE	53	TRUE	19	TRUE	FALSE	6000	111.09	240	6	5	0.46875	512	1.5	325.391	0.772338	0.71189	16.8331	23.6457	28.4495	24.355	27.3808	30.3045	4868.7	18.2625	0.692587	2005.79	0.411976	4924.07	961	1423	5404731451	5.06248	223	9.74294	2758	160.736	1179.32	1175	2	2756	95.1801	1202.93	0.321566	7.12538e+09	0.0399751	56258.8	2320.19
train	FALSE	TRUE	48	TRUE	22	TRUE	FALSE	5470	95		6	5	0.524554	448	2	120	0.905261	0.800806	19.2471	24.0346	30.5385	29.9012	27.2616	31.3609	6986.15	21.7576	0.697048	2535.4	0.362918	7057.76	528	945	2554723077	4.74052	189.5	3.79237	1375	127.006	754.609	769	64	1311	82.4947	773.043	-0.293312	4.21769e+09	0.0472422	28160.8	872.88
test	FALSE	FALSE	56	TRUE	60	TRUE	FALSE	9715	135.936	240	4.4	4	0.4688	512	1.57282	195.312	0.706948	0.627333	22.335	35.6031	39.2417	38.4496	33.2947	45.3944	12052.2	25.1695	0.597189	4256.8	0.353197	12118.5	393	539	2914521380	3.42513	63	20.1058	1344	61.0934	469.383	450	75	1269	27.528	482.251	3.51189	2.81835e+09	0.137819	12245.6	265.809
test	FALSE	TRUE	48	TRUE	13	FALSE	FALSE	6000	107.136	240	6	5	0.46875	512	1.5	325.391	0.225488	0	0	24.9348	15.289	9.24328	16.4597	17.1067	117.773	5.62252	0.524872	221.375	1.87967	139.746	1020.5	1218	136181758	3.74251	99.25	9.42606	1616	76.3446	1127.13	1120.5	678	938	42.3571	1133.46	1.14478	1.79536e+08	0.0904236	14306.9	349.872
train	FALSE	FALSE	49	TRUE	40	TRUE	FALSE	6000	117.632	240	6.5	5	0.46875	512	1.5	325.391	0.460663	0.351778	12.9251	36.7421	26.3401	32.3253	31.0403	36.0254	1676.44	16.9257	0.502956	1356.89	0.809391	1746.72	890.4	2563.2	4792702545	6.43	805.5	3.50226	3020	512.168	1868.81	2027	0	3020	340.708	1979.6	-0.970898	6.84506e+09	0.0139016	426350	5880.86
train	FALSE	TRUE	47	TRUE	15	FALSE	FALSE	6000	112.818	240	6	5	0.46875	512	1.5	325.391	0.850918	0.583178	12.4484	21.3457	23.8619	21.0904	23.2729	25.8424	3508.82	18.1635	0.719815	1551.33	0.442122	3559.58	681	1083	2352224899	4.68685	148	7.18091	1945	129.408	912.128	935	0	1945	67.0151	933.378	-0.906383	3.10109e+09	0.0572181	39217.3	1414.49
train	FALSE	TRUE	53	TRUE	20	TRUE	FALSE	6000	117.888	240	6	5	0.46875	512	1.5	325.391	0.172081	0	0	33.8181	21.0303	7.61397	21.151	21.5464	174.792	5.81944	0.601783	251.223	1.43727	199.072	82	1156	79943436	5.52934	738	1.67238	1442	356.647	606.861	555	0	1442	297.024	727.617	0.124272	1.05394e+08	0.0238147	161147	856.67
test	TRUE	TRUE	49	TRUE	29	TRUE	FALSE	6000	107.89	240	6	5	0.46875	512	1.5	325.391	0.845787	0.757625	20.8756	27.554	31.9523	33.334	28.3313	37.5891	8077.76	23.3049	0.573278	3396.09	0.420425	8127.69	1013	2263	21127591316	6.08734	494	4.25307	3564	366.667	1784.51	1896	0	3564	223.618	1851.22	-1.00525	2.78538e+10	0.0196349	242558	5540.28
train	FALSE	FALSE	56	FALSE	32	TRUE	FALSE	5880	103		5	4	0.479911	448	1	130	0.752736	0.627551	18.8509	30.0389	35.616	31.2189	32.0823	37.6805	7845.8	22.6113	0.588025	3247.23	0.413881	7911.3	342	973.1	2967818530	5.17997	289	2.90524	1234	186.233	613.027	574	0	1234	125.258	657.265	0.377704	3.41765e+09	0.0336259	56194.3	697.497
test	FALSE	TRUE	50	FALSE	9	FALSE	FALSE	5200	101.632	240	6	5	0.46875	512	1.5	325.391	0.281305	0	0	17.014	13.1654	7.3347	12.455	13.4298	89.4286	4.78611	0.628695	153.826	1.72009	105.469	93.6	1109	53404608	4.79063	524	2.08108	1181	316.288	723.575	830	12	1169	248.644	817.042	-0.753314	7.04064e+07	0.039375	143997	1152.94
train	FALSE	TRUE	47	TRUE	37	TRUE	FALSE	6500	116.594	240	6	5	0.46875	512	1.5	325.391	0.816693	0.543696	10.8003	19.8646	23.0564	20.7448	22.6799	24.3008	2217.59	16.2233	0.629078	1307.28	0.589503	2263.62	1504	2171.8	5915311902	5.53147	364	7.24091	2687	229.81	1829.07	1834	61	2626	149.05	1856.11	-1.08089	7.79851e+09	0.0268408	99653.5	5383.24
test	FALSE	TRUE	49	TRUE	8	FALSE	FALSE	6400	114.816	240	5.5	5	0.46875	512	1.5	325.391	0.337893	0	0	9.8012	6.1774	8.56251	7.75919	9.16969	59.6193	3.31176	0.625278	118.033	1.97977	72.51	236.5	496.3	7987632	3.92533	139	2.92729	625	87.8533	348.533	322	147	478	62.5295	364.866	0.699495	9.65305e+06	0.0766667	11651.7	95.3677
train	TRUE	FALSE	52	FALSE	36	FALSE	FALSE	5600	98.432	240	6	5	0.46875	512	1.5	325.391	0.737298	0.587992	18.5687	31.5799	36.5933	39.7588	29.9157	40.5496	6356.53	23.2838	0.538077	3084.04	0.485177	6433.59	729.9	3099.1	16558769557	6.66649	1532	2.13342	3670	790.902	1595.04	1237	0	3670	617.502	1842.06	0.700437	2.18304e+10	0.0130545	849026	4212.76
train	FALSE	TRUE	45	FALSE	25	TRUE	FALSE	6000	121.856	240	6	5	0.46875	512	1.5	195.312	0.776786	0.471066	16.319	34.6427	39.556	35.8831	29.1757	41.3883	8705.25	26.91	0.570977	3584.15	0.411723	8776.33	1940.2	3814.4	58512214090	6.53943	454	8.39276	7191	673.745	2763.16	2496	0	7191	256.231	2964.72	2.11825	7.71402e+10	0.0208737	1.15455e+06	12588.6
train	FALSE	FALSE	47	FALSE	18	FALSE	FALSE	6000	127.154	240	6	5	0.46875	512	1.5	325.391	0.82354	0.562041	9.68417	17.2304	21.4775	20.3264	18.3831	21.9531	1717.87	14.1899	0.68524	1012.28	0.589266	1763.96	449.7	1208.3	938833765	5.44551	328.5	5.43683	2308	234.266	776.645	703	165	2143	145.802	837.657	1.21706	1.23772e+09	0.0307176	98492	629.368
train	FALSE	TRUE	52	FALSE	30	FALSE	FALSE	5270	92		5.2	4	0.449219	512	2	190	0.635107	0.541464	14.1882	26.2034	30.1542	30.6191	20.6933	31.872	4094.81	16.642	0.664508	1862.69	0.454889	4136.53	198	447.9	419528066	3.9329	108	8.30275	998	80.606	305.202	280	0	998	47.0852	326.229	1.87704	4.4023e+08	0.0871287	13277	157.081
train	FALSE	TRUE	46	FALSE	20	TRUE	FALSE	6000	122.304	240	6	5	0.46875	512	1.5	195.312	0.699795	0.515616	9.66559	18.7457	21.4787	20.9819	16.8032	24.0327	1566.06	13.1182	0.651195	1001.49	0.639495	1604.45	849	2776.4	5169651843	6.74072	1134	2.46912	3323	624.659	1920.45	2073	0	3323	462.473	2061.03	-0.546563	6.8155e+09	0.0106172	559752	6418.26
train	FALSE	FALSE	50	FALSE	17	FALSE	FALSE	5400	102.642	240	6	5	0.46875	512	1.5	325.391	0.548362	0.459801	10.2407	22.272	27.0236	19.8795	20.8053	27.4272	1824.29	12.2131	0.630395	1145.34	0.627827	1870.76	770	1117.4	1297596088	4.55658	192	9.96087	2129	117.208	942.655	942	361	1768	78.615	956.266	1.20259	1.7107e+09	0.0517129	25844.9	620.465
train	FALSE	TRUE	50	FALSE	28	FALSE	FALSE	6000	101.76	240	6	5	0.46875	512	1.5	325.391	0.760371	0.441538	13.3402	30.2131	28.8098	28.5532	22.578	31.0029	2423.97	22.9732	0.402944	2165.66	0.893437	2524.66	736	1576.6	2932468260	5.77483	399	5.17445	2902	282.139	1175.01	1183	0	2902	172.786	1237.46	-0.0985123	3.86605e+09	0.0237474	150669	2411.23
train	FALSE	TRUE	55	FALSE	14	FALSE	FALSE	9109	135.424	240	4.4	4	0.4688	512	1.57282	195.312	0.811733	0.755512	10.3753	13.7328	15.6667	15.6667	16.408	17.8475	984.692	11.1473	0.628349	761.758	0.7736	1012.45	148	552.4	137292758	4.52386	197	4.15729	940	132.092	320.258	275	30	910	88.9301	362.118	1.18451	1.32763e+08	0.0534524	28564.6	148.443
test	TRUE	FALSE	54	TRUE	35	TRUE	FALSE	4918.99	99.528	240	6	5	0.46875	512	2	162.76	0.677704	0.606839	17.4012	28.6751	32.2078	32.9363	25.6274	34.3229	6397.71	19.4332	0.640898	2600.43	0.406463	6460	830	1274	5851866599	4.83199	177.25	6.66119	1818	149.621	1069.87	1109	111	1707	78.3913	1092.82	-1.60378	7.71491e+09	0.0490297	49642.8	1639.68
test	FALSE	TRUE	54	TRUE	18	TRUE	FALSE	7309.8	97.396	240	5	4	0.46875	512	2	162.76	0.922769	0.844584	13.6166	16.1223	20.2433	20.2433	18.6678	21.8661	2213.38	14.8771	0.699334	1174.46	0.530617	2250	40	1388.3	2049842278	5.7774	671.25	2.3166	2013	401.523	871.955	997	0	2013	298.141	1000.45	-0.420429	2.25202e+09	0.0250459	240594	1461.64
test	FALSE	TRUE	54	TRUE	17	TRUE	FALSE	9429	135.808	240	4.4	4	0.4688	512	1.57282	195.312	0.803916	0.579019	10.2004	17.6168	18.9491	16.4669	20.1965	23.9705	1587.5	14.1624	0.614807	1070.42	0.674282	1650.67	32.6	505	190584923	4.57116	289.5	1.89014	679	152.766	284.203	289	0	679	122.331	334.139	-0.00260792	1.84296e+08	0.0457707	30877.5	155.223
train	TRUE	TRUE	50	TRUE	9	FALSE	FALSE	6800	121.97	240	5.5	5	0.46875	512	1.5	325.391	0.620326	0.372008	2.95394	7.94051	6.93165	6.93165	9.375	14.453	101.614	4.92571	0.70729	148.887	1.46521	116.016	302.5	1422.5	118048175	5.12884	345	3.0391	1955	327.123	1024.57	1150.5	28	1927	207.742	1108.9	-0.849168	1.42661e+08	0.0358073	179919	1845.21
train	FALSE	TRUE	51	TRUE	13	FALSE	FALSE	6000	127.41	240	6	5	0.46875	512	1.5	325.391	0.375442	0	0	11.7126	8.22441	7.61399	11.7188	12.8359	190.723	4.39741	0.654335	244.88	1.28395	212.257	497	794	71405528	4.17944	149	3.41091	1047	91.8093	655.304	655	381	666	62.4556	665.967	0.391826	9.41384e+07	0.0657768	14088.8	141.941
test	FALSE	TRUE	46	TRUE	22	TRUE	FALSE	5600	107.584	240	6	5	0.46875	512	1.5	325.391	0.840037	0.709092	16.9091	23.8462	29.611	27.5825	24.0939	30.9604	5076.91	20.0317	0.591779	2413.93	0.475472	5117.89	364.1	1903	7949278630	6.24515	716.75	3.12999	3655	445.451	1314.68	1454	0	3655	300.593	1430.99	-0.616858	1.048e+10	0.0161936	319337	3288.84
train	FALSE	TRUE	48	FALSE	15	FALSE	FALSE	5200	104.128	240	6	5	0.46875	512	1.5	325.391	0.789762	0.630072	7.56305	12.0035	14.151	15.8224	11.5297	16.2607	549.756	9.47987	0.645004	503.155	0.915233	574.805	874	2621.5	1399356719	6.41344	604	3.24559	3481	476.565	1671.43	1665.5	53	3428	294.721	1791.52	0.132581	1.84486e+09	0.0152554	415844	4635.99
test	FALSE	TRUE	46	FALSE	9	FALSE	FALSE	8000	140.096	240	6	5	0.46875	512	1.5	325.391	0.598505	0.415333	6.4666	15.5697	13.9083	16.1555	16.9918	17.6193	725.872	9.31853	0.682353	572.42	0.788597	759.38	332	1232.5	480275526	5.70229	415.75	12.2089	3468	314.436	772.583	676.5	14	3454	176.445	913.133	2.55996	6.3318e+08	0.0236726	236927	835.628
test	FALSE	TRUE	45	FALSE	7	FALSE	FALSE	6000	139.776	240	6.5	5	0.46875	512	1.5	195.312	0.564346	0	0	6.5371	7.28126	8.29681	6.51208	8.92209	93.4298	3.68918	0.712045	139.841	1.49675	107.117	1035.8	1604.6	130092099	4.63738	264	2.50868	1765	171.81	1299.83	1262	881	884	119.898	1317.03	0.286587	1.85801e+08	0.0474667	45012	363.177
train	FALSE	TRUE	48	FALSE	9	FALSE	FALSE	6000	114.816	240	6	5	0.46875	512	1.5	325.391	0.756012	0	0	5.26532	7.07549	7.61398	5.92927	8.13035	66.1378	3.98064	0.660785	119.69	1.8097	77.7833	807.2	1387.4	66241382	4.54207	318	2.70373	1556	192.109	1033.49	958	516	1040	135.542	1059.59	0.52825	8.73301e+07	0.0502729	54630.6	530.897
test	FALSE	FALSE	53	FALSE	19	TRUE	FALSE	4050	100		6.5	5	0.71875	320	2	190	0.78312	0.630242	12.6615	20.0899	21.8337	21.623	23.5439	24.8365	2421.33	15.7328	0.580982	1500.92	0.619874	2505	184.5	696	183382698	4.82576	228	2.8067	962	143.939	459.308	475.5	15	947	94.9716	495.804	-0.204281	6.15783e+08	0.0431183	34857.2	347.127
test	FALSE	TRUE	53	TRUE	18	FALSE	FALSE	3250	105		4.8	4	0.2441	1024	2		0.912275	0.717452	13.8052	19.242	22.3666	24.0011	23.9417	25.7821	3117.12	17.554	0.674502	1529.92	0.490813	3136.93	2389	4516	131222772198	7.08848	915	6.36425	8246	682.363	3322.27	3160	250	7996	401.86	3458.92	1.28598	3.75307e+10	0.00990823	926665	16342.6
train	FALSE	TRUE	45	TRUE	14	FALSE	FALSE	6000	112	240	6	5	0.46875	512	1.5	325.391	0.749975	0.475544	6.2009	13.0396	15.228	14.4049	10.9732	16.0156	507.349	9.77937	0.621941	494.621	0.974913	535.255	482	656.5	133516907	3.54865	87.75	5.08404	875	56.6018	568.466	571	244	631	37.0756	573.463	-0.337252	1.76023e+08	0.104722	5706.33	204.622
train	FALSE	TRUE	49	TRUE	5	FALSE	FALSE	6000	124.53	240	6	5	0.46875	512	1.5	325.391	0.920648	0	0	6.30917	8.22438	7.61396	7.15516	9.03896	152.16	5.80853	0.817975	168.504	1.10742	166.113	600	859.5	68642851	3.91761	116	3.13728	995	79.5163	731.008	720	492	503	52.5676	738.095	0.242874	9.04956e+07	0.0804989	10411.9	131.276
train	TRUE	TRUE	47	TRUE	43	TRUE	FALSE	6000	118.322	240	6	5	0.46875	512	1.5	325.391	0.631864	0.594629	21.2349	35.7112	41.7246	40.8088	28.125	43.6422	11772.5	22.5646	0.685539	3650.6	0.310096	11844.1	813	1754	16436051739	5.9504	430.25	5.26271	3571	289.788	1293.38	1294	35	3536	182.353	1352.58	0.39311	2.16686e+10	0.020773	156637	2789.65
test	FALSE	FALSE	58	TRUE	25	TRUE	FALSE	6000	121.664	240	6	5	0.46875	512	1.5	325.391	0.760177	0.539534	11.8295	21.9255	31.2941	27.1326	20.9631	31.3257	2138.93	16.6673	0.532689	1507.1	0.704604	2191.11	1034.1	2267	4272484309	5.96174	407	5.58465	3568	380.503	1508.37	1360.5	243	3325	196.857	1603.34	1.50158	5.63267e+09	0.0237307	295512	2938.39
test	FALSE	TRUE	44	TRUE	33	TRUE	FALSE	6000	106.354	240	6	5	0.46875	512	1.5	325.391	0.658254	0.385938	11.1822	28.974	31.9743	24.8812	33.3736	33.4931	3573.27	19.0723	0.477574	2366.76	0.662351	3655.83	948	2352.8	8629379660	6.48133	734	3.36372	3760	440.595	1671.61	1675	180	3580	299.608	1764.07	0.216179	1.13767e+10	0.0133463	317650	4108.3
train	FALSE	TRUE	47	FALSE	11	FALSE	FALSE	5470	100		5.5	5	0.513393	448	2	130	0.60665	0.386933	4.69456	12.1327	13.4277	12.6077	10.2679	15.0476	253.688	7.36033	0.65016	298.079	1.17498	279.782	258.4	446.6	24341138	3.63018	104	3.07624	575	62.309	346.28	340	148	427	41.927	355.134	0.302852	3.52861e+07	0.0958147	6210.19	124.334
train	FALSE	TRUE	50	FALSE	8	FALSE	FALSE	6000	109.824	240	5.5	5	0.46875	512	1.5	325.391	0.520059	0	0	14.1005	14.6642	8.56249	14.6817	15.259	213.702	7.33309	0.689995	250.521	1.17229	235.656	129.2	577.2	28477712	4.58032	225.5	2.92972	929	131.989	345.282	340	20	909	93.9903	382.151	0.368667	3.44152e+07	0.0472584	26819.9	234.805
test	FALSE	TRUE	46	FALSE	8	FALSE	FALSE	6400	130.368	240	6	5	0.46875	512	1.5	325.391	0.732296	0	0	8.07847	8.22439	9.24329	8.38525	9.97501	194.348	5.91583	0.76257	212.777	1.09482	212.256	577	1116	125511258	4.90898	267	2.96417	1504	162.48	858.745	852	434	1070	113.202	882.934	0.23242	1.65469e+08	0.0386173	42129.5	371.067
train	FALSE	TRUE	46	TRUE	13	FALSE	FALSE	5600	112.178	240	6	5	0.46875	512	1.5	325.391	0.794271	0	0	14.2423	14.859	11.5282	15.2614	16.0805	699.944	11.3122	0.76273	499.83	0.7141	731.695	498.2	1184.2	497708853	5.21237	371.5	3.045	1488	227.798	905.281	999	82	1406	162.772	946.981	-0.817036	6.56164e+08	0.0353575	77238.9	1244.24
test	FALSE	TRUE	43	TRUE	12	FALSE	FALSE	7000	140.448	240	6	5	0.46875	512	1.5	195.312	0.808796	0.48602	10.0466	20.6711	21.48	20.7067	24.7018	26.4225	2166.84	16.7187	0.613188	1320.61	0.609464	2221.44	506.8	1179.6	1797603022	5.45777	362	14.4362	4024	259.191	941.867	955	0	4024	152.049	1032.87	2.48751	2.36989e+09	0.0301128	179713	1646.52
test	FALSE	FALSE	49	TRUE	36	FALSE	FALSE	6000	120.882	240	6	5	0.46875	512	1.5	325.391	0.61448	0.423431	6.64552	15.6945	14.9439	17.1036	14.3103	18.6758	701.146	9.64394	0.673063	567.066	0.80877	730.37	656	878.4	333273444	3.88922	118	3.71653	976	72.6433	769.986	775.5	415	561	49.4814	775.614	-0.63019	4.39373e+08	0.0805953	8698.85	239.704
train	FALSE	TRUE	46	TRUE	40	TRUE	FALSE	6000	112	240	6	5	0.46875	512	1.5	325.391	0.425323	0.357956	13.1482	36.7313	31.0097	18.8456	30.4146	32.6963	2050.05	15.6227	0.481606	1620.45	0.790444	2131.79	484	1508.4	1962799441	6.04297	554	4.43051	3203	333.398	1013.59	1004	0	3203	225.951	1101.75	0.531533	2.58768e+09	0.0179436	186490	1939.45
train	TRUE	TRUE	48	FALSE	20	TRUE	FALSE	6000	105.97	240	6	5	0.46875	512	1.5	325.391	0.935186	0.693947	10.4834	15.1069	19.5	21.2265	17.2357	21.9841	1401.25	14.1277	0.611948	989.572	0.706205	1440.97	528.6	1751.6	2146286430	5.62465	557	3.45129	1985	372.348	1322.42	1505	0	1985	245.166	1401.31	-1.2143	2.82958e+09	0.0279254	214869	3108.2
train	FALSE	TRUE	46	FALSE	16	FALSE	FALSE	6000	108.594	240	6	5	0.46875	512	1.5	325.391	0.672389	0.603865	10.8726	18.005	19.0034	21.0904	19.7599	21.3441	1466.23	12.1063	0.662594	941.97	0.642445	1506.87	432.8	1366	1293339100	5.54164	440.5	3.4186	1816	287.821	1000.24	1114	0	1816	191.202	1063.73	-1.02441	1.70507e+09	0.027812	131044	1739.25
test	FALSE	TRUE	55	FALSE	23	TRUE	FALSE	6000	101.632	240	6	5	0.46875	512	1.5	325.391	0.792327	0.620529	10.1879	16.4181	20.7449	19.5001	16.1634	21.8438	1375.77	13.0085	0.674308	887.136	0.644828	1413.29	840.3	1597.9	1893590471	5.53535	335	5.88132	2627	272.91	1267.55	1346	0	2627	144.721	1329.06	-1.16367	2.49645e+09	0.0287004	159727	2713.23
train	TRUE	TRUE	55	TRUE	21	TRUE	FALSE	6000	106.61	240	6	5	0.46875	512	1.5	325.391	0.717828	0.677597	15.9223	23.4982	25.9915	22.004	25.0945	27.7211	3963.74	16.8677	0.59932	2020.98	0.509867	4019.66	803	2987	10820484267	6.85915	990	2.84314	3937	648.328	1701.21	1499	0	3937	449.641	1883.84	0.694497	1.42652e+10	0.0106692	654737	5712.03
train	FALSE	TRUE	48	TRUE	18	TRUE	FALSE	6000	109.44	240	6	5	0.46875	512	1.5	325.391	0.855046	0.566005	10.3514	18.2885	20.1336	19.2094	20.9893	22.6623	2116.29	15.6375	0.699141	1140.17	0.538759	2162.11	1184.9	1568.1	3256311183	4.607	170.25	13.4982	1820	137.004	1392.7	1441	51	1769	74.0856	1409.1	-2.73375	4.29298e+09	0.0553718	45937.2	3040.55
train	FALSE	FALSE	45	TRUE	40	TRUE	FALSE	7600	127.41	240	6	5	0.46875	512	1.5	325.391	0.83804	0.529496	23.2126	43.8389	51.9832	46.1883	45.9112	53.2877	21940.6	36.7388	0.610358	6209.62	0.28302	22066.7	815	3528	86629942490	7.14645	1035	3.21195	4710	750.442	2045.49	1952	0	4710	470.672	2275	0.51906	1.14209e+11	0.00852502	991606	7883.89
test	FALSE	TRUE	43	FALSE	8	FALSE	FALSE	6000	106.752	240	6	5	0.46875	512	1.5	325.391	0.76691	0	0	6.03058	7.3347	7.61398	6.37569	8.48735	107.996	4.62491	0.76313	143.711	1.33071	121.289	121.3	1243.7	56293025	5.25722	583.25	7.01982	2844	372.147	602.728	488.5	0	2844	240.101	782.228	1.66391	7.42145e+07	0.0314272	248599	788.504
train	FALSE	TRUE	52	FALSE	27	TRUE	FALSE	9126	135.552	240	4.4	4	0.4688	512	1.57282	195.312	0.599559	0.453081	14.6395	32.3111	30.8321	26.1112	32.5132	34.4319	4594.42	19.3724	0.580433	2302.6	0.501174	4645.47	140	756	1242945779	4.86681	473	1.56248	862	213.005	449.347	434	0	862	181.488	508.656	-0.00973179	1.20193e+09	0.0384325	56818.3	443.032
train	FALSE	TRUE	45	FALSE	20	FALSE	FALSE	5600	107.122	240	6	5	0.46875	512	1.5	325.391	0.737588	0.676151	12.5252	18.5242	20.5158	23.4307	19.8653	24.6241	2134.48	13.6632	0.665486	1204.68	0.564393	2179.25	669.4	1457	1811589765	5.51828	290	6.10118	2670	249.693	984.256	902	0	2670	137.746	1046.87	1.40036	2.38833e+09	0.0314071	127181	1703.41
train	TRUE	TRUE	51	FALSE	13	TRUE	FALSE	5062	150.912	240	4.4	4	0.4688	512	1.54688	195.312	0.779267	0.607862	8.17748	13.4529	15.4161	14.2839	15.0965	16.7812	822.234	10.4834	0.717256	591.753	0.719689	847.094	538.5	1518	1153076520	5.92019	456.25	4.92325	3042	313.172	1065.03	1084.5	0	3042	195.078	1147.3	0.26224	1.11503e+09	0.0205975	182009	1855.85
test	FALSE	FALSE	48	FALSE	32	FALSE	FALSE	5800	103.026	240	6	5	0.46875	512	1.5	325.391	0.562159	0.49891	15.4279	30.9233	35.2232	27.5825	27.4329	35.5585	4038.64	17.3838	0.564107	2174.1	0.538325	4115.93	539.2	1390	3258936249	5.73618	373.5	3.90685	2466	254.737	963.725	955	0	2466	164.465	1021.7	0.156866	4.29646e+09	0.023595	115095	1750.97
train	FALSE	TRUE	45	TRUE	21	TRUE	FALSE	6000	112	240	6	5	0.46875	512	1.5	325.391	0.661748	0.43471	9.21018	21.1869	23.1335	18.3523	20.9317	24.9301	1641.03	14.0204	0.602298	1117.08	0.680718	1690.14	529.1	1837.9	2559739139	6.05821	505.5	3.29391	2370	377.094	1324.54	1437	0	2370	240.779	1413.04	-0.842456	3.37466e+09	0.0190907	242281	2815.07
train	FALSE	TRUE	44	TRUE	11	FALSE	FALSE	6200	104.384	260	6	5	0.507812	512	1.5	325.391	0.282038	0	0	12.2998	11.7962	6.51513	10.9622	12.0663	174.322	3.46902	0.722822	208.78	1.19766	194.952	0	181.5	914144	2.2421	61	5.34864	301	50.6992	49.127	19.5	0	301	28.877	85.1769	1.79678	1.4144e+06	0.333459	4841.65	11.3352
train	TRUE	FALSE	47	TRUE	20	TRUE	FALSE	5400	101.938	240	6	5	0.46875	512	1.5	325.391	0.840679	0.124281	1.73832	13.987	14.6694	13.6772	14.8897	16.5818	711.034	11.7585	0.723232	532.681	0.749163	744.872	341.4	1269.6	489276836	5.63797	575	2.12277	1457	296.748	862.984	943	9	1448	228.052	930.579	-0.430363	6.45042e+08	0.0221568	121235	2169.17
test	FALSE	TRUE	44	FALSE	30	TRUE	FALSE	6000	114.816	240	6	5	0.46875	512	1.5	325.391	0.81979	0.586843	16.8341	28.6859	34.1931	33.9706	26.7845	35.7789	6914.8	23.5164	0.584494	3003.01	0.434288	6972.8	957	3272	24788303229	7.00543	1181	2.4418	3915	690.113	1993.21	1878	0	3915	498.622	2164.89	0.263782	3.26799e+10	0.0087571	713894	7038.94
train	FALSE	FALSE	48	FALSE	20	FALSE	FALSE	6320	14		4.6	4	0.71875	320	2	130	0.788161	0.687786	12.1469	17.6609	18.1104	18.2162	21.4424	21.4424	1824.97	13.9197	0.66527	1085.57	0.59484	1856.02	634	921.2	1000688161	4.29137	173	4.35366	1377	97.8271	783.861	780	319	1058	69.2036	793.574	0.374342	1.16885e+09	0.0606724	15321.8	410.966
train	FALSE	TRUE	44	FALSE	7	FALSE	FALSE	6000	101.632	240	5.5	5	0.46875	512	1.5	325.391	0.358993	0	0	13.5835	9.375	6.93168	13.4311	14.1379	193.461	4.87639	0.642787	251.659	1.30083	216.322	820.8	1368	214252071	4.74376	241	6.29399	2138	166.433	1071.3	1026	699	1439	108.63	1094.05	1.34453	2.58924e+08	0.0469711	49251.7	316.342
test	TRUE	TRUE	46	TRUE	42	TRUE	FALSE	6800	119.986	240	6	5	0.46875	512	1.5	325.391	0.667984	0.506268	18.4631	36.4691	39.3701	40.3758	30.5588	41.3465	10447	24.3608	0.587327	3934.89	0.376652	10525.8	1140	2356.7	23453663998	5.99315	466.25	6.67464	3990	415.364	1605.87	1415	190	3800	216.328	1713.94	1.92884	3.09204e+10	0.0228914	358779	3600.86
test	TRUE	TRUE	44	TRUE	8	FALSE	FALSE	6000	131.186	240	5.5	5	0.46875	512	1.5	325.391	0.634419	0	0	5.78529	6.4044	6.93163	6.00293	7.88099	73.9193	3.6703	0.761376	111.873	1.51344	84.5943	398.7	537.3	15077792	3.16198	79.5	2.93791	618	46.9976	460.457	457	321	297	33.6084	464.109	0.231695	1.82214e+07	0.129388	3376.25	49.0824
train	FALSE	TRUE	46	TRUE	14	FALSE	FALSE	5750	115		6	5	0.611979	384	1	255	0.950459	0.813131	14.9912	18.4363	25.2843	24.3793	22.0737	26.6964	3293.24	17.523	0.7041	1520.31	0.461646	3359.43	175	1533	1676243661	5.90307	993	1.64919	1665	459.871	924.625	1015	0	1665	386.248	1058.88	-0.27692	3.76671e+09	0.0192244	266301	1784.15
train	TRUE	FALSE	43	TRUE	13	FALSE	FALSE	6000	104.512	240	6	5	0.46875	512	1.5	325.391	0.289119	0.21938	3.26464	14.8812	14.6694	6.44151	9.05307	15.0319	124.695	4.30244	0.594646	202.982	1.62783	143.701	1853.6	3074.8	750517781	5.23957	782	2.63104	3166	438.928	2572.34	2744	1172	1994	333.433	2624.02	-0.870334	9.8945e+08	0.0339197	268554	4337.25
train	TRUE	FALSE	48	TRUE	26	TRUE	FALSE	5800	114.354	240	6	5	0.46875	512	1.5	325.391	0.726555	0.596748	10.1578	17.0219	21.2264	20.9817	16.3257	22.1285	1331.98	12.3674	0.651283	898.9	0.674863	1368.45	258	1433	1000815329	5.95678	685.25	2.17844	1814	362.982	880.843	931	0	1814	272.394	981.925	-0.273498	1.31943e+09	0.01751	188292	1558.01
test	TRUE	TRUE	45	FALSE	20	FALSE	FALSE	6000	101.76	240	6	5	0.46875	512	1.5	325.391	0.790795	0.607496	11.8958	19.5817	23.4308	20.5158	20.8844	23.8628	2289.77	15.4851	0.635232	1322.55	0.577592	2338.77	449.3	2973.7	6656339439	6.69072	2079	1.37628	3334	952.174	1644.44	1523	0	3334	841.286	1937.05	0.0821362	8.77545e+09	0.0120353	1.04799e+06	6481.16
train	FALSE	TRUE	45	FALSE	16	TRUE	FALSE	6000	102.144	240	6	5	0.46875	512	1.5	325.391	0.63728	0.438352	5.0584	11.5396	13.0609	13.6773	8.71925	14.1044	152.161	7.35394	0.472345	291.806	1.91774	171.387	0	1427.5	88673846	3.4265	1297.75	1.65179	1854	615.296	504.169	53.5	0	1854	506.018	825.897	0.70587	1.16904e+08	0.207219	427920	401.669
train	TRUE	TRUE	46	FALSE	21	TRUE	TRUE	6000	108.466	240	6	5	0.46875	512	1.5	325.391	0.805977	0.719646	13.0448	18.1266	25.7661	25.2884	17.8187	25.8725	2220.29	14.6097	0.600439	1370.74	0.61737	2266.26	953.6	2524.2	5735905370	6.57296	684	4.27827	4013	498.917	1690.95	1630	91	3922	292.529	1826.68	0.828543	7.562e+09	0.0133528	477471	4699.03
train	FALSE	FALSE	40	FALSE	32	TRUE	FALSE	6000	121.632	240	6	5	0.46875	512	1.5	195.312	0.645792	0.549383	19.9031	36.2281	38.0071	41.9636	27.5129	43.3771	11500.1	23.3958	0.644105	3825.27	0.332629	11573.9	1247	2790.2	45035843248	6.63163	678	6.99388	5603	495.136	2150.38	2195	0	5603	296.076	2264.94	0.503069	5.93735e+10	0.0132704	505800	8099.72
train	TRUE	FALSE	48	FALSE	58	TRUE	FALSE	9075	134.784	240	4.4	4	0.4688	512	1.57282	195.312	0.56804	0.433697	21.3782	49.2931	50.7557	42.8647	41.9988	55.0936	16211.6	28.0004	0.503453	6152.84	0.379533	16297.9	1200	2595	59843002921	6.43664	560.75	5.58853	4940	450.696	1774.63	1636	0	4940	255.18	1884.32	1.18831	5.78683e+10	0.0167509	401346	5461.67
test	FALSE	FALSE	45	FALSE	20	FALSE	FALSE	6000	104.946	240	6	5	0.46875	512	1.5	325.391	0.823688	0.581159	12.3524	21.2548	24.355	22.5564	23.1261	27.6187	2890.18	17.5073	0.622307	1576.75	0.545554	2943.9	40.2	1554	2032817338	5.78013	1182	1.40404	1894	563.835	739.249	570	0	1894	498.881	954.124	0.21084	2.67999e+09	0.023635	363864	1010.46
train	FALSE	TRUE	40	FALSE	20	TRUE	FALSE	6000	121.632	240	6	5	0.46875	512	1.5	195.312	0.82875	0.633215	9.47238	14.9592	18.1326	17.1037	16.02	19.6895	1272.88	12.3974	0.713951	795.56	0.62501	1310.45	1576	5161.5	12011707719	7.50343	2101	2.12302	6069	1156.18	3202.26	2927.5	362	5707	879.767	3476.24	0.179459	1.58357e+10	0.00648964	1.82971e+06	17002.7
train	FALSE	TRUE	42	FALSE	17	TRUE	FALSE	6000	106.354	240	6	5	0.46875	512	1.5	325.391	0.668449	0.616031	10.8885	17.6753	20.5815	17.1037	20.9631	21.362	1554.73	11.8151	0.654907	991.003	0.637411	1600.49	652.3	1299.8	1341184382	5.37449	296.75	11.5595	3260	209.009	1006.91	1023	259	3001	127.189	1051.08	1.167	1.76817e+09	0.030661	90898.2	1019.73
train	FALSE	FALSE	40	TRUE	9	FALSE	FALSE	6000	115.2	240	6	5	0.46875	512	1.5	325.391	0.23635	0	0	22.0218	15.289	7.61397	15.7154	16.4052	90.4174	5.20486	0.62568	155.704	1.72206	106.787	229	608	14558292	4.24953	146	6.10311	1026	118.104	386.716	363	26	1000	65.8367	423.948	1.35968	1.9193e+07	0.0687395	30182.7	231.547
test	FALSE	TRUE	42	TRUE	9	FALSE	FALSE	6300	121.458	240	5.5	5	0.46875	512	1.5	325.391	0.485368	0	0	7.3293	6.40443	6.93166	7.55837	9.02477	75.7325	3.55741	0.620805	139.439	1.8412	89.4289	17.2	518.2	6227678	4.25705	248.25	3.05206	729	147.528	224.757	182.5	0	729	100.423	290.1	0.904054	7.52614e+06	0.0653762	33642.2	117.972
test	FALSE	TRUE	41	TRUE	42	TRUE	FALSE	6000	126.107	240	6	5	0.46875	512	1.5	325.391	0.678336	0.565182	17.7904	31.4773	33.7532	34.193	25.3515	35.455	6918.36	21.3521	0.548813	3199.35	0.462443	6982.03	913	1404	8304206309	5.24056	254	20.6978	4092	205.146	1196.24	1160	68	4024	105.675	1252.2	3.31431	1.09479e+10	0.0362451	137027	2235.1
train	FALSE	TRUE	44	FALSE	16	TRUE	FALSE	5600	102.144	240	6	5	0.46875	512	1.5	325.391	0.805322	0.629693	8.26215	13.1209	14.6694	14.151	16.2718	18.6758	639.624	10.5666	0.639946	560.993	0.877066	676.318	724.2	1668.8	932140158	5.67856	396	3.57417	2508	286.876	1293.72	1361	196	2312	181.421	1347.98	-0.3125	1.2289e+09	0.0253335	143338	2371.34
test	FALSE	FALSE	41	FALSE	32	FALSE	FALSE	6000	112.128	240	6	5	0.46875	512	1.5	325.391	0.955382	0.572404	10.6976	18.689	20.7067	21.0904	23.8142	24.1933	1909.54	17.8551	0.51556	1443.74	0.75607	1978.86	195	1052	792005390	5.60011	592	4.95491	2649	311.666	621.727	553	0	2649	239.008	726.396	0.862734	1.04415e+09	0.0236702	141108	755.809
train	FALSE	TRUE	46	FALSE	14	TRUE	FALSE	5309.88	99.164	240	6	5	0.46875	512	2	162.76	0.956512	0.712286	9.54932	13.4066	17.1037	16.1318	15.4759	18.6581	1151.04	12.8236	0.699646	759.158	0.659542	1186.52	656.9	1032	634554444	4.55252	214.25	2.68412	1187	119.389	826.636	809.5	381	806	85.5951	839.679	0.134288	8.36571e+08	0.0494247	21734.2	358.667
train	FALSE	TRUE	40	FALSE	20	FALSE	FALSE	7000	139.84	240	6	5	0.46875	512	1.5	325.391	0.796624	0.644614	10.6488	16.5196	20.2951	20.9818	18.5911	22.2819	1470.85	13.1599	0.606789	1030.76	0.700795	1509.52	168	713	361380929	4.63537	156	3.72844	1127	142.742	524.96	560	0	1127	81.7891	561.798	-0.744094	4.76429e+08	0.0547183	40033.7	474.138
test	TRUE	TRUE	40	FALSE	8	FALSE	FALSE	420	15.444	140	2.8	2.5	0.2734	512	2	122.07	0.226645	0.180673	3.7434	20.7192	17.021	17.0671	5.39229	17.2847	88.8101	4.69591	0.566221	170.01	1.9143	94.3912	929	1466	618249902	4.77933	308.5	2.32076	1672	164.591	1154.05	1102	721	951	122.931	1170.83	0.554915	1.29396e+08	0.0421581	39013.8	379.178
train	FALSE	TRUE	41	FALSE	14	TRUE	FALSE	6200	105.842	240	6	5	0.46875	512	1.5	325.391	0.675377	0.377704	4.61405	12.2161	14.151	12.72	8.61786	14.7739	265.979	8.25044	0.617004	324.162	1.21875	284.766	43.5	1933.5	266398230	5.69759	1340.25	1.74566	2344	687.346	813.037	478.5	0	2344	585.096	1110.55	0.505397	3.51209e+08	0.0260202	572296	807.891
train	FALSE	TRUE	42	FALSE	9	FALSE	FALSE	6000	105.856	240	5.5	5	0.46875	512	1.5	325.391	0.654321	0	0	4.31585	5.97856	6.93166	4.89389	7.07286	31.6223	2.82395	0.613684	78.8017	2.49196	39.8804	858.2	1141	33058842	3.63139	150	2.09966	1163	85.1074	995.455	996	796	367	58.7424	1000.89	-0.141103	3.99515e+07	0.0890725	10853.3	114.04
test	FALSE	FALSE	39	TRUE	30	TRUE	FALSE	6000	108.466	240	6	5	0.46875	512	1.5	325.391	0.73132	0.675185	17.457	25.8551	31.9522	27.1326	25.5028	32.4571	5702.71	18.9084	0.6746	2288.19	0.401246	5765.17	885.2	1603.8	7240857142	5.57629	358	5.68459	2776	231.137	1248.58	1223	269	2507	149.912	1286.78	0.825321	9.54603e+09	0.0260797	96863.9	1709.74
test	TRUE	FALSE	35	TRUE	30	FALSE	FALSE	6000	104.896	240	6	5	0.46875	512	1.5	325.391	0.857738	0.790565	22.112	27.9699	31.0419	34.5429	31.4447	35.7376	9349.28	23.9908	0.571202	3757.34	0.401885	9421.02	314.5	1449	7768331025	6.05606	499.5	3.81404	2906	336.514	943.479	981	0	2906	218.749	1042.64	0.201588	1.02415e+10	0.0184855	196935	1609.54
train	FALSE	TRUE	44	TRUE	13	FALSE	FALSE	6900	120.064	260	6	5	0.507812	512	1.5	325.391	0.689003	0.626429	9.70983	15.5003	18.2206	15.0848	16.3528	20.0468	1109.44	10.6797	0.712169	727.73	0.655943	1144.96	275.8	608.2	170070190	4.44989	167.5	9.91192	1452	112.624	452.078	434	52	1400	70.7445	479.4	1.70136	2.63141e+08	0.0573776	25449.7	303.972
test	TRUE	FALSE	43	FALSE	18	FALSE	FALSE	6000	101.76	240	6	5	0.46875	512	1.5	325.391	0.779597	0.455033	8.49824	18.6761	18.1326	21.0904	18.9192	22.4039	1534.79	14.5598	0.597224	1077.41	0.701989	1580.71	23.8	1193.2	719780268	5.54776	883.5	1.54903	1707	407.902	630.727	642	0	1707	351.176	774.801	-0.0136935	9.48929e+08	0.0286929	202500	524.949
train	TRUE	TRUE	44	FALSE	19	TRUE	FALSE	6000	102.4	240	6	5	0.46875	512	1.5	325.391	0.814983	0.450085	10.4471	23.2113	23.8619	22.5563	22.1109	27.4471	2041.09	18.9168	0.484684	1605.46	0.786572	2114.64	453.3	2589.7	4493414667	6.83489	1355.25	1.98369	3431	687.292	1470.45	1390	0	3431	535.249	1673.73	0.126191	5.92391e+09	0.00960349	639155	3609.47
train	FALSE	TRUE	43	FALSE	31	TRUE	FALSE	6600	129.152	240	6	5	0.46875	512	1.5	325.391	0.586062	0.467647	11.3015	24.1666	26.7083	24.9961	18.9656	28.3524	2064.5	14.1631	0.549487	1426.93	0.691176	2112.01	840.3	3528	13477245669	6.23706	1300.25	2.7414	3809	846.93	2719.35	3227.5	235	3574	612.954	2900.48	-1.14234	1.77679e+10	0.019802	1.0179e+06	11458.4
test	TRUE	TRUE	41	FALSE	8	FALSE	FALSE	6000	101.76	240	6	5	0.46875	512	1.5	325.391	0.68145	0	0	11.9358	15.289	9.24329	15.7154	16.4052	254.553	8.13365	0.713098	272.387	1.07006	278.173	564	944	123258927	4.49405	213	7.90264	1631	134.9	742.024	699	489	1142	88.4239	764.307	1.78813	1.62499e+08	0.0516386	33566.4	149.848
test	FALSE	FALSE	39	FALSE	19	TRUE	FALSE	6800	119.026	240	6	5	0.46875	512	1.5	325.391	0.675691	0.515514	10.2588	19.9001	21.48	16.7729	22.1109	22.7494	1947.33	13.4463	0.70863	1064.2	0.546493	1992.04	278	1605	2205950014	5.86303	783	2.23141	1900	432.568	1098.56	1296	0	1900	336.976	1208.27	-0.722449	2.90824e+09	0.0215648	253099	2467.98
train	FALSE	TRUE	47	FALSE	5	FALSE	FALSE	9143	135.936	240	4.4	4	0.4688	512	1.57282	195.312	0.252866	0.188838	5.4768	29.0026	19.8694	10.1996	18.0959	20.1222	139.168	7.33377	0.498567	260.487	1.87175	158.588	200.3	440.8	18032228	3.74445	166.25	1.99385	538	83.4685	317.683	309.5	150	388	66.0994	331.591	0.2868	1.74372e+07	0.0827632	9030.17	45.8943
train	FALSE	TRUE	44	TRUE	20	FALSE	FALSE	6000	107.89	240	6	5	0.46875	512	1.5	325.391	0.7144	0.57746	11.7102	20.2787	20.7448	23.1334	21.2236	26.3942	2293.89	14.4871	0.61463	1368.52	0.596595	2340.08	696.4	1308	1912629509	5.36501	252	6.0275	2445	202.602	992.783	983	0	2445	108.9	1038.05	0.149957	2.52153e+09	0.0342722	91920.6	1655.44
train	TRUE	TRUE	36	TRUE	16	FALSE	FALSE	6000	121.744	240	6	5	0.46875	512	1.5	195.312	0.204571	0.0676226	3.08253	45.5842	31.0097	12.3251	28.6896	31.0981	149.908	9.32521	0.513159	265.939	1.77401	174.023	1070.3	2601.4	421225297	5.8071	851.75	3.64082	3751	471.474	1688.13	1527.5	810	2941	328.395	1786.37	1.00022	5.55324e+08	0.0207759	341322	1626.58
test	FALSE	FALSE	46	TRUE	8	FALSE	FALSE	6000	106.496	240	6	5	0.46875	512	1.5	325.391	0.609027	0	0	9.16147	9.97502	7.61399	9.2452	10.6875	212.806	5.57959	0.787351	218.93	1.02878	230.713	0	96.2	1071591	2.05505	56	14.7155	388	42.2359	41.2743	17	0	388	22.7721	78.252	3.16192	1.41274e+06	0.372931	4419.81	7.79527
train	TRUE	FALSE	44	TRUE	29	TRUE	FALSE	6000	118.194	240	6	5	0.46875	512	1.5	325.391	0.763638	0.704988	21.3986	30.3532	34.2073	29.6109	35.8126	37.5456	10500.6	23.1788	0.674462	3438.24	0.327432	10581.2	67	1493	6690570724	6.14971	884.75	2.63891	2675	475.832	721.84	633.5	0	2675	371.496	913.024	0.622059	8.82058e+09	0.0171666	312559	972.304
train	FALSE	FALSE	46	TRUE	42	FALSE	FALSE	6320	14		4.6	4	0.71875	320	2	130	0.657162	0.537601	20.9025	38.8811	38.8762	39.1035	35.1012	47.7445	12851.7	25.5512	0.634236	4183.51	0.325521	12905.7	832	1472.2	14118064992	5.28972	329	5.15218	1847	208.516	1095.04	1098	0	1847	139.218	1130.38	-0.647373	1.64905e+10	0.0314566	78646.3	2045.71
test	FALSE	TRUE	38	FALSE	15	FALSE	FALSE	6000	109.824	240	6	5	0.46875	512	1.5	325.391	0.64228	0.472521	7.38374	15.6263	18.8456	14.151	15.582	19.6672	632.043	10.0364	0.56102	634.848	1.00444	669.727	388.1	2307.9	1136002416	6.4757	1358	1.74613	2788	633.242	1309.84	1293.5	27	2761	519.642	1495.4	0.166956	1.49766e+09	0.0127333	520538	2457.65
test	FALSE	FALSE	44	FALSE	20	TRUE	FALSE	4600	80.024	240	6.5	5	0.4688	512	2	97.6562	0.868123	0.684496	12.9866	18.9725	23.2479	22.996	19.7842	25.2029	2667.3	16.4705	0.740133	1256.67	0.471141	2711.34	236	455.6	256312222	3.84829	89.75	7.71317	911	72.7484	351.207	338	67	844	40.538	367.482	1.72561	3.66149e+08	0.0926576	11697.3	154.033
train	TRUE	FALSE	38	FALSE	16	FALSE	FALSE	6000	110.066	240	6	5	0.46875	512	1.5	325.391	0.744113	0.724478	15.2511	21.0512	24.9961	21.4776	24.8791	26.8564	3289.15	15.6644	0.671626	1592.5	0.484167	3340.73	232	1327.4	1954424676	6.00242	532	4.21243	2465	341.181	753.376	737	0	2465	225.82	878.226	0.949957	2.57664e+09	0.0188113	203706	1069.7
train	FALSE	FALSE	43	FALSE	26	FALSE	FALSE	5400	104.178	220	6	5	0.429688	512	1.5	325.391	0.918798	0.560472	7.23698	12.9123	16.9927	15.0141	13.181	17.4642	708.341	11.8638	0.653638	587.907	0.829977	740.005	2.7	954.2	293592346	5.25585	673.25	5.38511	2575	377.677	455.437	346.5	0	2575	272.979	662.955	1.45361	3.25239e+08	0.0499749	232087	409.429
train	FALSE	TRUE	42	FALSE	12	FALSE	FALSE	6000	110.578	240	6	5	0.46875	512	1.5	325.391	0.73918	0.630941	6.49597	10.2957	14.4049	13.0609	10.6273	14.6769	357.714	7.61036	0.695095	350.588	0.98008	381.005	305	901.4	137163387	5.00033	260	3.97157	1557	180.364	646.211	672	5	1552	116.141	688.922	-0.244953	1.8083e+08	0.0374636	57025	1066.7
train	FALSE	TRUE	42	FALSE	12	FALSE	FALSE	7000	133.81	240	6	5	0.46875	512	1.5	325.391	0.596924	0.328955	4.6181	14.0387	13.0609	16.7729	14.2565	17.5475	518.445	8.38005	0.677733	460.498	0.888228	547.12	227.8	562.6	81839777	4.31695	144.5	4.35047	890	102.716	420.976	432	0	890	61.7544	444.077	-0.503041	1.07894e+08	0.0652577	19983.6	433.256
train	TRUE	FALSE	36	TRUE	30	FALSE	FALSE	5600	105		5	4	0.2904	768	2		0.716833	0.662879	20.4655	30.8736	33.4727	28.934	34.9121	36.6837	9450.35	22.1312	0.645578	3348.37	0.354312	9490.32	1296.2	2731	111640337007	6.41034	580	4.38623	5420	433.999	2147.66	2259	87	5333	264.332	2227.16	-0.71204	4.70744e+10	0.0158404	347809	7403.55
test	FALSE	FALSE	25	TRUE	28	TRUE	FALSE	6000	121.8	240	6	5	0.46875	512	1.5	195.312	0.877967	0.627362	22.0475	35.1431	37.7831	34.4204	32.0674	38.4775	6052.81	30.8545	0.343739	4672.62	0.771975	6229.25	689.2	3135.6	24799223462	7.11147	1312	2.72109	5739	760.146	2093.65	2284	0	5739	546.149	2290.96	-0.273503	3.26943e+10	0.00849557	865145	7948.23
train	FALSE	TRUE	42	TRUE	12	FALSE	FALSE	6000	101.632	240	6	5	0.46875	512	1.5	325.391	0.221986	0	0	13.6178	13.5844	6.62646	12.7944	13.7132	159.411	3.02296	0.629331	225.918	1.4172	180.615	563.2	709	56038547	3.2411	63	6.75614	768	49.4592	635.555	649	352	416	27.9752	639.563	-1.59294	7.38787e+07	0.133358	5110.66	149.566
test	FALSE	TRUE	37	TRUE	25	TRUE	FALSE	6000	112.69	240	5.5	5	0.46875	512	1.5	325.391	0.794997	0.599253	16.4523	27.4547	32.5125	30.2727	25.1994	33.4157	5887.77	21.8264	0.584218	2699.04	0.458415	5944.62	1143	1502	9014501149	4.64017	156	12.5471	2710	127.071	1338.67	1365	30	2680	68.2743	1353.73	-0.924887	1.0894e+10	0.0565706	40545.7	2903.47
train	FALSE	TRUE	41	TRUE	14	FALSE	FALSE	5766.04	99.996	240	6	5	0.46875	512	2	162.76	0.791559	0.522746	8.07034	15.4384	14.6694	18.1326	15.9994	19.8008	901.978	12.2204	0.612717	736.808	0.816881	937.354	319	850	254607189	5.06388	280	3.97207	1417	172.832	556.145	536	3	1414	117.701	598.412	0.491535	3.35664e+08	0.0365465	48800.2	530.137
train	FALSE	FALSE	42	TRUE	18	FALSE	FALSE	6000	120.192	240	6	5	0.46875	512	1.5	325.391	0.541871	0.357747	6.94381	19.4098	17.1037	18.1326	19.2245	22.6623	927.361	10.5176	0.639481	719.155	0.775486	965.044	92.1	527.8	108557876	4.48868	212.5	2.49508	699	131.003	350.445	387	0	699	93.8612	385.101	-0.549296	1.43119e+08	0.0509272	25491.2	132.947
train	FALSE	FALSE	37	TRUE	25	FALSE	FALSE	6000	109.44	240	6	5	0.46875	512	1.5	325.391	0.983719	0.83979	17.3432	20.6518	28.0564	26.9173	24.9188	28.8251	4748.59	20.3156	0.656814	2080.1	0.438047	4808.08	640.6	1278	4191211973	5.18975	280.5	7.58395	2748	198.216	1036.58	1093	42	2706	126.76	1072.02	0.213196	5.52555e+09	0.0366952	74714.8	1769.99
test	FALSE	FALSE	45	TRUE	42	FALSE	FALSE	9342	134.656	240	4.4	4	0.4688	512	1.57282	195.312	0.711429	0.584409	25.0378	42.8429	42.3492	46.391	40.955	49.6482	17264.8	30.4797	0.498487	6480.43	0.375356	17377.1	365	728	5663624087	4.57437	176	4.26542	1354	113.186	541.168	533	18	1336	74.1861	561.401	0.613106	5.47676e+09	0.0518126	22308.5	515.856
train	FALSE	TRUE	30	FALSE	9	FALSE	FALSE	6300	108.8	240	5.5	5	0.46875	512	1.5	325.391	0.674328	0	0	7.60542	8.56249	6.93165	8.19978	9.54537	146.429	5.12855	0.799836	167.971	1.14712	160.73	511.6	829.8	61568313	4.18475	168	4.26111	1189	113.868	664.053	623	379	810	70.5439	680.382	0.971503	7.44049e+07	0.0733224	21953.7	160.323
train	FALSE	TRUE	42	FALSE	8	FALSE	FALSE	6300	101.76	240	5.5	5	0.46875	512	1.5	325.391	0.374218	0	0	16.9548	14.0625	8.56252	16.8032	17.2718	257.21	6.34479	0.63479	308.115	1.19791	283.998	544.6	1617.2	251099221	5.45869	362	4.19558	2215	276.238	963.145	884	338	1877	161.91	1033.69	1.17595	3.03454e+08	0.0285559	140860	818.372
train	FALSE	FALSE	43	FALSE	22	TRUE	FALSE	6000	114.29	240	6	5	0.46875	512	1.5	325.391	0.63502	0.600448	10.8324	18.0406	20.9818	19.3245	19.9315	22.6729	1486.78	11.4561	0.65966	954.98	0.642316	1527.98	417.8	1263.4	1074513169	5.53777	404	3.12144	1697	257.016	905.316	974	0	1697	170.193	962.862	-0.654166	1.41659e+09	0.0278073	107507	1561.07
train	FALSE	TRUE	42	FALSE	20	TRUE	FALSE	6000	113.65	240	6	5	0.46875	512	1.5	325.391	0.78476	0.676162	12.154	17.975	20.7067	21.4786	19.2872	22.2819	2008.3	14.1061	0.629742	1222.38	0.608666	2060.59	476	1379.6	1689767319	5.5503	282	4.12848	2061	251.47	975.065	1011	0	2061	136.466	1039.76	-0.627742	2.22772e+09	0.030063	130353	1927.68
train	FALSE	TRUE	38	FALSE	34	TRUE	TRUE	6000	113.778	240	6	5	0.46875	512	1.5	325.391	0.646826	0.58411	24.115	41.2851	45.8063	45.9954	33.2945	47.1373	17625.3	26.7043	0.667103	4909.63	0.278556	17708.3	784.1	3370	78188576264	7.10758	1610.25	2.01572	4380	833.57	2210.44	2322	0	4380	659.019	2412.69	-0.345431	1.03081e+11	0.00794506	935043	9403.78
train	FALSE	FALSE	40	FALSE	26	TRUE	FALSE	6000	106.738	240	6	5	0.46875	512	1.5	325.391	0.576222	0.545329	17.3268	31.7731	34.2074	27.1327	31.4377	34.8631	5518.67	18.3084	0.52918	2853.89	0.517133	5572.72	861.2	2141	12887034649	6.04923	448	4.36372	3388	364.359	1673.81	1793	0	3388	214.112	1746.06	-1.05019	1.69898e+10	0.0209704	247099	4826.28
train	FALSE	FALSE	33	TRUE	38	TRUE	FALSE	6000	113.152	240	6	5	0.46875	512	1.5	195.312	0.587044	0.47207	19.9591	42.2799	39.3732	30.6792	42.8208	43.1437	7280.95	24.8201	0.415028	4377.23	0.601189	7431.57	1321	2507	24355473771	6.0427	614	4.5528	2933	390.149	2017.24	2167	11	2922	255.904	2078.62	-1.30601	3.21092e+10	0.0196583	251392	7076.48
train	FALSE	TRUE	42	TRUE	12	FALSE	FALSE	5680	106.128	240	6.5	5	0.4688	512	2	122.07	0.849215	0.690406	8.18383	11.8536	15.2484	15.2484	14.258	16.4212	671.051	10.0663	0.665772	556.753	0.829673	701.407	576	1170	369292530	5.06142	328.5	3.88749	1710	193.945	831.719	782	426	1284	133.34	867.25	1.03277	5.27545e+08	0.0363654	60366.9	365.2
test	FALSE	FALSE	42	TRUE	36	TRUE	FALSE	6000	115.84	240	6	5	0.46875	512	1.5	325.391	0.716535	0.572164	18.4555	32.2556	38.0538	30.6791	35.9321	40.0159	7979.78	23.1123	0.50878	3795.61	0.475653	8086.79	0	1124.7	2777514732	5.3236	825	2.30694	2341	400.483	496.711	399	0	2341	339.07	672.909	0.551422	3.66175e+09	0.0547654	206085	579.466
train	FALSE	FALSE	35	TRUE	23	FALSE	FALSE	6000	119.224	260	6	5	0.507812	512	1.5	325.391	0.655014	0.510883	10.7033	20.9507	23.5923	19.1724	21.6937	24.8072	2224.28	13.723	0.682731	1206.97	0.542631	2272.89	277	507	240809696	3.9886	122	5.6162	907	77.5442	391.14	383	102	805	50.291	404.88	1.04914	3.7259e+08	0.077811	10937.5	152.199
test	FALSE	TRUE	40	TRUE	18	FALSE	FALSE	6000	111.218	240	5.5	5	0.46875	512	1.5	325.391	0.733282	0.699316	16.3662	23.4031	30.0797	28.2722	21.4655	30.2581	4538.56	17.1611	0.716106	1851.2	0.407881	4586.25	429	1476	5354977724	5.62425	370	4.29727	3349	311.613	1112.51	1229	0	3349	190.064	1187.88	-0.659835	6.47148e+09	0.0306028	173393	2293.38
train	FALSE	TRUE	36	TRUE	11	FALSE	FALSE	7000	137.408	240	6	5	0.46875	512	1.5	325.391	0.939478	0	0	12.3066	13.5844	11.931	13.7864	14.688	619.848	11.5618	0.755428	465.387	0.750808	649.951	350.2	667.6	133854668	4.32191	139	7.10115	1286	100.335	501.89	482	176	1110	60.9425	521.067	1.39501	1.76468e+08	0.0641064	19616.4	202.066
train	FALSE	TRUE	38	TRUE	11	TRUE	FALSE	6000	125.888	240	6	5	0.46875	512	1.5	325.391	0.923472	0	0	6.31252	7.91119	7.61398	7.32211	9.19563	151.501	5.82943	0.824279	166.733	1.10054	166.113	272	506	20098191	3.80776	137.5	2.30177	578	75.9921	388.897	388.5	192	386	56.7984	399.386	-0.146622	2.64966e+07	0.0791131	8268.71	92.0932
train	FALSE	FALSE	41	FALSE	32	TRUE	FALSE	5506.6	97.968	240	6	5	0.46875	512	2	162.76	0.864904	0.722313	22.4045	31.0177	36.2651	36.9451	32.6413	41.2565	12942.6	26.8273	0.697263	3823.28	0.295402	13014.8	876.1	1269	11827488996	4.7814	192	5.79834	1874	131.952	1079.19	1098	0	1874	80.9377	1094.57	-0.852119	1.55929e+10	0.0474457	33434.1	1945.36
train	FALSE	TRUE	41	FALSE	8	FALSE	FALSE	6300	121.458	240	5.5	5	0.46875	512	1.5	325.391	0.54611	0	0	6.23811	6.65674	6.93164	6.66219	8.36781	70.8981	3.4067	0.690392	119.99	1.69243	82.1774	274.7	554.5	13635130	3.98287	171.25	3.40392	788	89.0787	432.441	436	189	599	59.7325	447.791	0.190608	1.64779e+07	0.0765571	13511.2	132.292
train	FALSE	TRUE	40	FALSE	12	TRUE	FALSE	6000	102.834	240	6	5	0.46875	512	1.5	325.391	0.601282	0.441846	5.93235	13.4263	15.5209	12.72	13.6663	15.8015	530.638	8.07298	0.662814	478.217	0.901211	558.983	578.5	1337	524336492	4.98562	340.75	4.49277	1453	249.092	1062.37	1191	103	1350	149.395	1112.04	-1.52031	6.91262e+08	0.0420857	108007	660.922
train	FALSE	TRUE	42	FALSE	14	FALSE	FALSE	6320	14		4.6	4	0.71875	320	2	130	0.854335	0.709653	13.8231	19.4787	22.6644	21.0574	22.3276	23.6014	2996.04	16.6413	0.726911	1382.61	0.461481	3024.07	657	1117.2	1971636791	4.59573	209	2.84516	1371	130.711	856.917	847	316	1055	92.7816	872.665	0.550792	2.30296e+09	0.0489922	27236.4	536.22
train	FALSE	FALSE	44	TRUE	16	TRUE	FALSE	6640	89		4.8	4	0.491071	448	2	190	0.774397	0.551354	9.45042	17.1404	19.6868	15.9743	18.2689	20.6377	1563	13.2735	0.716758	908.693	0.581379	1598.54	221	816	489736366	5.00819	277	2.93638	1271	167.651	554.815	568	21	1250	114.238	595.504	-0.303188	5.66882e+08	0.0374635	46804.4	568.827
test	TRUE	TRUE	36	TRUE	28	TRUE	FALSE	6000	111.09	240	6	5	0.46875	512	1.5	325.391	0.888873	0.693807	18.6443	26.8725	31.3412	33.1323	27.9683	34.0947	7401.97	23.8862	0.574298	3198.24	0.43208	7442.12	921	1825.6	12640946339	5.78283	330	6.43064	3783	283.275	1435.2	1493	0	3783	147.901	1496.43	-0.613251	1.66653e+10	0.0265955	179510	3549.47
train	FALSE	TRUE	37	TRUE	24	FALSE	FALSE	6000	106.752	250	6	5	0.488281	512	1.5	325.391	0.811779	0.580997	14.6869	25.2789	30.0399	27.3826	26.2266	31.7117	4195.03	20.5209	0.506048	2485.71	0.592535	4265.79	827.1	1365.9	3693215404	5.22927	272	7.02275	2517	181.78	1083.86	1064.5	0	2517	114.338	1112.88	0.237543	5.28319e+09	0.0342599	63750.7	1930.15
train	TRUE	FALSE	40	TRUE	42	TRUE	FALSE	5600	106.24	240	6	5	0.46875	512	1.5	325.391	0.759769	0.698213	21.7109	31.095	38.3182	36.8717	27.5727	38.4213	8466.51	23.625	0.464156	4328.03	0.511194	8525.89	1077	1630	12553133943	5.37204	244.5	9.13058	3315	206.885	1353.25	1326	0	3315	104.168	1393.24	1.06508	1.65497e+10	0.0354706	109818	2998.19
test	FALSE	TRUE	36	TRUE	17	TRUE	FALSE	6800	125.632	240	6	5	0.46875	512	1.5	325.391	0.713491	0.534963	11.2935	21.1107	22.8337	19.8794	22.9113	23.2957	1820.1	15.0623	0.557031	1294.2	0.711059	1870.75	515	1348.2	1699110700	5.15209	282	2.89319	1612	234.307	1052.4	1136	197	1415	157.359	1094.26	-0.938275	2.24004e+09	0.0358792	89853.7	1270.07
train	FALSE	TRUE	41	FALSE	26	FALSE	FALSE	5800	108.402	240	6	5	0.46875	512	1.5	325.391	0.800882	0.56409	12.6341	22.3974	26.5059	27.1326	22.0661	28.2592	3364.94	17.9376	0.663794	1635.95	0.486173	3414.55	645	1071	1985503271	4.82146	216.75	4.3047	1662	135.835	857.156	845	376	1286	90.0127	875.559	0.614679	2.6176e+09	0.0431189	31886.5	401.912
test	FALSE	TRUE	40	FALSE	21	FALSE	FALSE	6000	102.898	240	5.5	5	0.46875	512	1.5	325.391	0.739501	0.461307	9.53514	20.6698	25.3807	22.4938	18.7324	26.0303	1804.48	15.2854	0.57468	1247.27	0.691205	1842.95	793	993	1245139230	3.77784	100	6.60955	1372	65.3903	899.123	901	536	836	42.1632	903.595	0.417473	1.50474e+09	0.0918381	8063.25	244.075
train	FALSE	TRUE	37	FALSE	14	FALSE	FALSE	6000	102.016	240	6	5	0.46875	512	1.5	325.391	0.866286	0.701177	8.3605	11.9235	15.8224	14.151	13.0579	16.2133	669.835	10.3292	0.680615	543.953	0.812069	700.047	502	1357	445333259	5.29786	283	5.75255	2342	245.768	849.132	762	1	2341	141.732	915.789	1.17783	5.87108e+08	0.0390728	117644	1214.75
test	TRUE	TRUE	37	FALSE	8	FALSE	FALSE	6200	118.656	240	5.5	5	0.46875	512	1.5	325.391	0.548188	0	0	13.1915	9.68249	8.56248	10.6891	11.6969	67.6753	7.23143	0.537852	149.317	2.20637	84.5942	10.8	637.4	8929660	4.08108	474.25	2.0892	800	213.776	257.114	154.5	0	800	168.414	357.165	0.782579	1.07914e+07	0.0714286	61458.8	200.917
test	FALSE	TRUE	39	FALSE	18	TRUE	TRUE	4640	103		6.5	5	0.611979	384	2	130	0.689188	0.567495	10.8976	19.203	21.2992	19.965	21.1022	22.0338	1726.17	13.2345	0.59804	1163.62	0.674102	1789.26	575	1560.6	738402367	5.57084	336.5	3.4531	2008	286.092	929.22	824	94	1914	178.947	1002.31	0.992156	1.79754e+09	0.0280531	141179	1095.5
test	TRUE	TRUE	36	TRUE	26	TRUE	TRUE	6000	107.712	240	6	5	0.46875	512	1.5	325.391	0.398611	0.318733	9.99412	31.3557	24.2682	22.277	26.5372	32.8913	1882.67	12.4988	0.525995	1401.8	0.74458	1945.9	773	1616	2263783123	5.69495	474.75	2.85487	2317	272.664	1192.74	1163	253	2064	199.03	1238.44	0.02424	2.98448e+09	0.0221906	111089	1549.17
test	FALSE	TRUE	39	TRUE	14	TRUE	FALSE	6000	108.594	240	6	5	0.46875	512	1.5	325.391	0.717226	0	0	11.4116	11.5282	11.5282	11.9784	13.0397	370.019	8.1847	0.734157	339.504	0.917531	395.507	120	532.2	44342706	4.66616	255	5.63582	1135	146.54	332.953	332	0	1135	103.062	384.459	1.11883	5.84595e+07	0.0448889	36951.1	238.915
test	FALSE	FALSE	42	TRUE	41	TRUE	FALSE	5880	103		5	4	0.479911	448	1	130	0.431013	0.263594	10.5245	39.9268	29.1165	17.0752	29.2903	30.7964	603.951	17.209	0.462939	746.383	1.23583	643.728	294.6	908.4	239086531	5.20867	333	2.76609	1248	193.266	608.098	604	95	1153	135.634	653.991	0.283204	2.75325e+08	0.0307699	57920.3	531.952
train	FALSE	TRUE	39	FALSE	22	TRUE	FALSE	5285.48	106.704	240	6	5	0.46875	512	2	162.76	0.838267	0.73626	15.4695	21.011	27.3544	25.2883	22.0362	28.2592	3840.21	17.6128	0.673284	1761.39	0.458671	3891.79	427.2	2258	6531684332	6.28886	784.25	2.4784	2449	484.283	1350.73	1323	10	2439	339.071	1487.49	-0.197904	8.6111e+09	0.0154642	388150	3698.62
train	FALSE	TRUE	39	FALSE	9	FALSE	FALSE	6000	117.76	240	6	5	0.46875	512	1.5	325.391	1	0	0	2.65165	6.28615	6.28615	3.00146	6.55983	26.5869	2.65165	0.767182	56.152	2.11201	32.959	54.2	206.6	508680	2.95327	84	1.98775	230	47.3248	131.12	129	29	201	34.554	142.644	0.0523258	670624	0.1456	3154.75	23.6187
test	FALSE	TRUE	39	FALSE	15	TRUE	FALSE	5300	105.394	240	6	5	0.46875	512	1.5	325.391	0.516857	0	0	14.6715	14.0065	9.2433	14.3792	15.1736	454.395	7.58305	0.74757	382.344	0.841435	482.521	496	3242.5	2079582899	6.00996	2322.5	1.42324	3392	1043.62	2105.63	2644.5	337	3055	934.996	2383.68	-0.400708	2.74164e+09	0.0196333	1.24826e+06	7279.39
test	FALSE	FALSE	41	FALSE	26	TRUE	FALSE	9058	134.656	240	4.4	4	0.4688	512	1.57282	195.312	0.515943	0.501529	15.112	30.1319	28.5678	25.7177	31.5353	34.6451	4590.89	15.5463	0.613113	2178.75	0.474582	4637.75	247	369	487180625	3.13091	52	8.10746	735	40.7131	312.765	316	52	683	22.6411	318.717	0.365119	4.71105e+08	0.160391	3758.66	126.283
train	FALSE	TRUE	38	FALSE	26	TRUE	FALSE	6000	106.098	240	6	5	0.46875	512	1.5	325.391	0.629146	0.47281	15.739	33.2883	34.6527	31.4308	28.7203	37.2237	5611.95	20.9432	0.501366	3046.06	0.542781	5676.88	387	1823	7719737703	6.27809	725	2.64805	2590	434.989	1227.3	1311.5	0	2590	310.254	1338.95	-0.503858	1.01774e+10	0.0149975	286509	2963.29
train	TRUE	FALSE	35	FALSE	29	TRUE	FALSE	5400	104.64	240	6	5	0.46875	512	1.5	325.391	0.630814	0.465184	10.174	21.871	22.0041	22.5564	16.6258	25.0005	1395.1	13.7965	0.48326	1249.42	0.895575	1452.83	697.6	1893.4	2341584927	6.06201	499.75	3.36252	2565	343.793	1385.34	1435	36	2529	218.807	1457.69	-0.592348	3.08705e+09	0.0187121	205688	3043.98
train	FALSE	TRUE	23	TRUE	5	FALSE	FALSE	6000	106.88	240	6	5	0.46875	512	1.5	325.391	0.657237	0	0	9.11659	9.2433	9.60469	9.375	10.8203	213.794	5.99175	0.731723	236.303	1.10528	233.35	77.6	687	31647957	4.83662	342	2.04033	797	174.474	367.023	370	0	797	132.313	422.85	0.125729	4.17234e+07	0.0380159	44096.4	293.963
train	TRUE	FALSE	41	TRUE	20	FALSE	FALSE	5964.31	99.892	250	6	5	0.488281	512	2	162.76	0.514228	0.329308	8.27362	25.1242	24.7049	25.3949	16.9849	26.2989	718.831	12.9196	0.469311	826.877	1.15031	776.767	481.8	1066.8	403924608	5.02728	270	4.70752	1810	174.174	831.101	852	296	1514	114.136	862.482	0.443657	5.77818e+08	0.0372699	53146.5	464.148
train	FALSE	TRUE	38	TRUE	11	FALSE	FALSE	6000	109.468	240	6	5	0.46875	512	1.5	325.391	0.561484	0.314662	3.63316	11.5463	13.9082	12.883	12.097	15.8015	283.337	6.48304	0.663912	314.226	1.10902	307.177	778.4	1103.6	216529193	4.27053	159	7.55781	1204	106.854	953.12	979	201	1003	68.5865	964.007	-1.54944	2.85463e+08	0.065004	20871.8	1047.95
train	FALSE	FALSE	68	TRUE	60	FALSE	FALSE	6380	115		6	5	0.611979	384	1	255	0.687004	0.417693	22.0767	52.8539	60.0707	57.6528	45.5709	63.0725	21913.6	36.3109	0.494345	7660.62	0.349582	22077.9	393	577	2527807727	3.86086	78	13.2697	1367	74.8215	489.331	482	0	1367	33.8461	507.231	1.69358	5.68026e+09	0.106446	17838.6	416.254
train	FALSE	TRUE	36	TRUE	8	FALSE	FALSE	6000	109.056	240	6	5	0.46875	512	1.5	325.391	0.268881	0	0	19.5248	14.0064	7.61396	14.8897	15.6722	174.902	5.24984	0.511848	295.487	1.68945	205.663	639.5	1081	129197509	4.68281	201.25	4.55097	1548	144.206	887.917	910.5	267	1281	84.0775	910.049	-0.340577	1.70328e+08	0.0486522	39793.2	738.265
test	TRUE	TRUE	35	TRUE	8	FALSE	FALSE	6600	118.77	240	6	5	0.46875	512	1.5	325.391	0.449344	0	0	15.9342	15.289	9.60469	15.0073	15.7422	391.773	7.15995	0.607026	426.547	1.08876	425.831	38	434	25536855	4.33806	177.5	4.34919	873	116.519	235.563	219	0	873	78.887	281.179	0.832915	3.36668e+07	0.0588044	23571.3	125.607
train	FALSE	TRUE	34	FALSE	9	FALSE	FALSE	6000	103.154	240	6	5	0.46875	512	1.5	325.391	0.654654	0	0	3.20217	6.16262	6.44154	3.14447	6.59326	25.2687	2.09631	0.747455	55.7127	2.20481	31.6408	120.1	286.7	1293245	3.11749	81.75	3.04538	335	59.3021	219.625	237	36	299	37.7901	232.132	-0.900853	1.70497e+06	0.138889	5650.07	78.4292
train	TRUE	TRUE	67	FALSE	9	FALSE	FALSE	6000	120.576	240	5.5	5	0.46875	512	1.5	325.391	0.384646	0	0	9.17302	5.97854	6.93164	8.19978	9.54537	60.5253	3.52837	0.556564	133.945	2.21304	74.9265	619	1002.4	43384399	4.25382	209.5	3.51151	1278	129.371	819.952	817.5	507	771	86.5298	836.51	0.524879	5.24297e+07	0.0645161	27427.7	200.87
train	FALSE	TRUE	35	FALSE	25	TRUE	FALSE	6000	106.354	240	6	5	0.46875	512	1.5	325.391	0.838925	0.696529	13.5391	19.438	22.2612	21.0904	22.6266	23.7002	2834.64	16.307	0.635408	1524.39	0.537773	2891.16	620.8	2454.8	6811721983	6.69076	1046	2.53884	3695	586.591	1613.1	1757	0	3695	423.881	1762.42	-0.358717	8.9803e+09	0.0111787	504013	5225.83
test	FALSE	TRUE	37	FALSE	15	TRUE	FALSE	5600	101.632	240	6	5	0.46875	512	1.5	325.391	0.866308	0.325541	7.64113	23.4721	26.7083	26.1219	21.3783	28.1541	1603.13	20.3341	0.48593	1363.19	0.850331	1650.59	716.2	3690.7	8884006848	6.46699	2663.25	1.2821	4025	1183.79	2349.35	2701.5	429	3596	1081.21	2663.8	-0.20104	1.17123e+10	0.0167706	1.57639e+06	8756.82
train	FALSE	FALSE	30	TRUE	12	FALSE	FALSE	6000	121.408	240	6	5	0.46875	512	1.5	195.312	0.809302	0.746666	9.26866	12.4134	15.5209	15.2279	11.5773	16.5154	828.805	10.0462	0.74196	575.093	0.693883	855.611	1243.4	2073	1770982441	5.52389	332	13.8448	4083	267.123	1601.68	1523	854	3229	151.398	1651.9	2.56464	2.33478e+09	0.0282312	163404	990.037
test	TRUE	TRUE	39	TRUE	9	FALSE	FALSE	5124	135.296	240	4.4	4	0.4688	512	1.57282	195.312	0.787512	0.592018	6.46417	10.9189	13.2045	10.4445	11.3291	14.3453	433.217	8.59874	0.772437	358.447	0.827407	449.656	246.2	778	124107886	4.60412	335	2.20212	985	179.388	472.908	461	192	793	143.926	516.622	0.546737	1.20013e+08	0.0545219	43257.2	150.135
test	TRUE	TRUE	37	TRUE	34	TRUE	TRUE	5370.09	100.308	240	6	5	0.46875	512	2	162.76	0.914088	0.79001	10.9827	13.9019	17.1036	16.1318	16.2447	19.3745	1208.33	12.7076	0.628098	873.467	0.722872	1243.21	956.2	1286	1222126465	4.29402	179	2.53268	1462	100.208	1131.71	1140	823	639	71.7985	1138.42	-0.2666	1.6112e+09	0.0573192	15239.3	217.643
test	TRUE	FALSE	38	TRUE	59	FALSE	FALSE	6000	115.328	240	6	5	0.46875	512	1.5	325.391	0.586488	0.486162	18.9547	38.9885	50.8094	44.9221	34.0869	51.7945	7519.3	22.8663	0.60098	3088.46	0.410738	7614.83	699.5	1286	6270514868	5.33795	319.25	14.9753	3521	200.601	1001.64	983	0	3521	130.949	1041.93	1.95882	8.26678e+09	0.0304406	82342	1707.25
test	FALSE	TRUE	32	TRUE	4	FALSE	FALSE	6000	106.624	240	6	5	0.46875	512	1.5	325.391	0.377098	0	0	3.28936	6.07282	6.44154	2.96464	6.50941	13.0738	1.24041	0.60072	44.6765	3.41726	18.4571	1047.9	1447.7	21498648	3.52164	329.75	1.8329	1546	159.143	1226	1181.5	932	614	118.84	1239.2	0.217145	2.83431e+07	0.0918367	32541.7	169.106
train	FALSE	FALSE	38	FALSE	19	FALSE	FALSE	3220	100		5	5	0.75	320	2	130	0.603262	0.592437	13.3099	22.4663	23.2594	20.8806	26.6329	26.8538	2387.7	13.5531	0.617193	1399.75	0.586233	2463.75	230	602	173562312	4.40783	130.25	6.39356	1218	103.802	419.694	421	17	1201	60.9079	445.119	0.706242	4.88144e+08	0.0640833	21987.4	319.357
train	FALSE	FALSE	34	FALSE	18	TRUE	FALSE	6700	126.4	240	6	5	0.46875	512	1.5	325.391	0.91046	0.736694	11.263	15.2886	18.4866	18.1325	17.7878	20.3264	1715.78	13.9196	0.721243	960.972	0.560078	1756.05	505.2	1899.8	2177089388	6.30113	730	2.84915	3301	417.913	1167.98	1145.5	0	3301	297.846	1278.46	0.272726	2.87017e+09	0.0145156	270277	2626.16
train	FALSE	TRUE	37	FALSE	31	FALSE	FALSE	8000	102.77	240	6	5	0.46875	512	1.5	325.391	0.70591	0.470879	15.1046	32.0775	33.7532	32.5604	24.7906	35.6866	5028.22	22.6438	0.443778	3198.36	0.636083	5088.86	445.7	2076	10041305845	6.23055	753	2.87574	2678	494.746	1493.67	1710	0	2678	341.747	1612.88	-0.943994	1.3238e+10	0.0173335	370336	3948.33
test	FALSE	TRUE	32	FALSE	6	FALSE	FALSE	6000	115.328	240	6	5	0.46875	512	1.5	325.391	0.732591	0.269066	4.44404	16.5166	15.7212	20.0829	15.2614	24.0463	353.101	12.0999	0.626205	385.805	1.09262	384.962	373.8	1070.4	167117674	5.20966	237.25	5.65285	1950	214.879	687.945	637.5	73	1877	111.029	756.519	1.33687	2.20322e+08	0.0360996	99052.2	767.633
train	FALSE	TRUE	37	FALSE	15	TRUE	FALSE	6000	127.41	240	6	5	0.46875	512	1.5	325.391	0.499865	0	0	5.9026	7.9112	6.44154	5.79812	8.03522	69.7634	2.9505	0.749961	109.277	1.5664	80.4202	128	517	7964717	4.20884	224	2.26367	654	127.763	327.82	354	48	606	96.055	361.344	0.0713043	1.05004e+07	0.065305	23103.4	180.113
train	FALSE	TRUE	35	FALSE	8	FALSE	FALSE	5600	106.098	240	6	5	0.46875	512	1.5	325.391	0.711531	0	0	3.82876	6.62646	6.44151	4.03234	7.02874	39.7704	2.72428	0.764356	73.7161	1.85354	47.4608	160.5	575	5273339	4.12064	266	2.04589	689	134.716	347.694	319	82	607	100.898	382.729	0.369095	6.95214e+06	0.0617284	25590.2	150.24
train	FALSE	TRUE	38	TRUE	8	FALSE	FALSE	6000	101.504	240	6	5	0.46875	512	1.5	325.391	0.777192	0	0	9.8014	9.2433	11.5282	11.3279	12.4448	295.862	7.61756	0.740436	289.994	0.980167	319.043	245.9	908.5	113921369	4.95413	397.75	2.20029	1015	217.547	638.682	740	33	982	168.549	686.112	-0.655496	1.50189e+08	0.0392391	62835	739.608
train	FALSE	FALSE	36	TRUE	42	TRUE	FALSE	6000	112.512	240	6	5	0.46875	512	1.5	325.391	0.67028	0.528075	23.534	44.5656	45.8609	42.5096	45.1414	47.9799	18404.2	29.8714	0.541362	6226.94	0.338344	18511.1	661	965	9839415143	4.42295	144	17.3517	2923	102.758	823.039	836	29	2894	61.5021	837.116	0.467281	1.29719e+10	0.0621744	23370.4	1084.16
train	FALSE	TRUE	30	TRUE	6	FALSE	FALSE	6000	109.312	240	6	5	0.46875	512	1.5	325.391	0.628129	0.364415	4.88459	13.4039	14.6694	12.883	9.30442	15.1846	202.588	8.41939	0.56204	296.796	1.46503	226.757	722.1	1336.9	173202922	5.01604	294.75	3.63573	1842	194.251	972.57	913	538	1304	131.849	1003.49	0.96888	2.28343e+08	0.0375203	61101.8	338.93
test	TRUE	FALSE	39	TRUE	18	FALSE	FALSE	3250	105		4.8	4	0.2344	1024	2		0.85735	0.720448	17.547	24.3556	28.9207	26.5126	30.8002	35.1744	5304.05	20.8813	0.578788	2541.18	0.479103	5333.37	1973	3442.8	152685232503	6.64138	665	4.9617	5709	466.746	2671.23	2645	29	5680	286.083	2747.74	0.167751	4.02674e+10	0.01317	414618	11626.8
train	TRUE	FALSE	39	TRUE	33	TRUE	FALSE	5105	134.784	240	4.4	4	0.4688	512	1.57282	195.312	0.849716	0.794857	24.7644	31.1558	33.4805	35.7097	38.5814	38.5814	13201.7	26.4736	0.649673	4157.92	0.314953	13281.8	137	233	520758296	2.83801	44	18.5827	766	36.6197	185.011	175	0	766	19.0158	194.717	2.98611	5.03575e+08	0.196961	3685.62	62.2753
train	FALSE	FALSE	32	TRUE	35	FALSE	TRUE	6000	110.834	240	6	5	0.46875	512	1.5	325.391	0.74967	0.669077	22.8878	34.2079	38.3604	36.9452	36.5655	44.8289	12966.2	25.6447	0.577289	4623.44	0.356577	13065	540.9	957.1	6188519592	4.90957	205	15.1713	2764	145.412	758.302	757	0	2764	86.2601	790.236	1.51097	8.15873e+09	0.0439861	49450.1	1004.47
train	FALSE	TRUE	39	FALSE	5	FALSE	FALSE	4032	100	260	6	5	0.8125	320	3	1302	0.364547	0.278368	3.09458	11.1168	14.0525	6.82367	8.48275	14.6955	74.5977	4.05262	0.664773	128.912	1.7281	99.0234	93.8	2079.4	31200034	3.37288	183	6.30386	3206	630.234	545.52	150	85	3121	98.0776	1117.14	2.27733	1.23581e+08	0.12	950409	431.218
train	FALSE	TRUE	32	TRUE	9	FALSE	FALSE	6000	118.144	240	6	5	0.46875	512	1.5	325.391	0.347081	0	0	7.68639	8.89193	6.28614	7.27696	9.08746	80.9692	2.6678	0.712933	126.955	1.56794	93.6035	465	802	31276271	4.19641	158	3.98825	1098	110.248	647.394	651	336	762	74.6207	663.71	0.658098	4.12334e+07	0.0644713	21391.4	210.319
test	FALSE	TRUE	32	FALSE	9	FALSE	FALSE	6600	114.866	240	5.5	5	0.46875	512	1.5	325.391	0.259035	0	0	20.4079	15.9766	6.93168	15.7224	16.2222	159.925	5.28634	0.613086	232.402	1.45319	181.275	517.7	985.5	93569989	4.70182	183.75	4.27551	1395	140.683	765.127	767.5	320	1075	83.6846	789.81	0.55188	1.1308e+08	0.0496889	38381.1	421.868
train	FALSE	FALSE	35	FALSE	38	TRUE	FALSE	4100	79		3.3	3	0.572917	384	1	260	0.585429	0.521732	17.7738	34.0668	37.7506	34.6052	28.6057	40.8642	7492.65	19.9437	0.595998	3106.92	0.414662	7544.28	672.4	1347	7180431665	5.51751	314	4.92544	2336	222.016	968.151	936	0	2336	134.953	1015.35	0.507999	7.77763e+09	0.0289196	93613.9	1608.72
test	FALSE	FALSE	32	FALSE	24	FALSE	TRUE	6000	112.512	240	6	5	0.46875	512	1.5	325.391	0.867632	0.569592	10.9171	19.1666	24.355	20.7449	19.2872	24.7133	1800.88	16.6295	0.548701	1304.58	0.724413	1848.35	511.2	2570	3824861042	6.67023	1106.75	3.17147	3886	649.278	1440.09	1469	0	3886	470.04	1651.71	0.734837	5.04256e+09	0.0123199	654292	3516.78
train	TRUE	TRUE	34	FALSE	9	FALSE	FALSE	6000	112.512	240	5.5	5	0.46875	512	1.5	325.391	0.899816	0	0	8.34139	9.6825	8.92683	9.75406	10.8692	212.896	7.50572	0.677565	254.475	1.1953	233.239	481.2	945.4	100899994	4.70874	208	5.75654	1667	147.788	696.083	662	320	1347	95.4074	723.048	1.1524	1.21937e+08	0.0467932	38266.5	306.574
train	TRUE	FALSE	34	TRUE	25	FALSE	FALSE	6600	121.906	240	6	5	0.46875	512	1.5	325.391	0.796584	0.666646	5.33084	7.9965	12.72	13.4586	7.68807	13.8766	174.902	6.36989	0.597984	252.925	1.44609	195.117	570.4	1811.3	199152401	5.5064	712.75	2.30905	2091	384.559	1065.87	919.5	465	1626	294.995	1160.01	0.688546	2.62554e+08	0.0260226	209542	769.449
train	FALSE	TRUE	34	TRUE	16	FALSE	FALSE	4435.83	100		6	5	0.4375	480	2		0.936085	0.847155	10.2037	12.0446	18.75	18.5241	14.7587	18.7959	844.389	11.2748	0.593297	728.183	0.862379	877.406	591.809	1051.12	5.25005e+08	4.84039	220.824	4.00722	1483.94	145.263	806.552	786.134	379.818	1104.12	94.3354	828.963	0.807364	6.02935e+08	0.0424468	36653.9	363.731
test	FALSE	TRUE	37	FALSE	12	FALSE	FALSE	9160	136.192	240	4.4	4	0.4688	512	1.57282	195.312	0.546115	0.137176	1.27114	9.26648	8.8498	10.1996	5.79874	10.2426	31.9917	5.06056	0.518589	93.9764	2.93753	38.6801	168.6	503.9	5844135	3.97402	199.5	2.26013	602	111.956	357.875	387.5	88	514	81.4199	382.235	-0.29524	5.65129e+06	0.0775	18028.9	103.97
train	FALSE	TRUE	32	FALSE	30	FALSE	FALSE	6000	104.256	240	6	5	0.46875	512	1.5	325.391	0.898835	0.669833	20.4688	30.5581	33.3919	35.9151	35.0185	38.2382	11630.8	27.4667	0.642944	3861.15	0.331977	11724.2	990.2	1713	18112462628	5.51315	348	5.63857	2398	233.029	1391.97	1451	0	2398	146.71	1427.13	-1.25044	2.38787e+10	0.0280024	99131.8	3308.11
train	FALSE	FALSE	32	FALSE	28	FALSE	FALSE	6000	110.45	240	6	5	0.46875	512	1.5	325.391	0.80053	0.52341	14.0627	26.8674	32.8975	28.0563	27.5886	33.0042	4980.37	21.5082	0.619643	2276.06	0.457007	5044.03	561.5	954	2443058455	4.76217	183	5.92784	1729	129.68	777.745	784	83	1646	77.4225	799.088	0.0927745	3.22082e+09	0.0491563	33654.4	887.785
train	FALSE	TRUE	29	TRUE	20	FALSE	FALSE	6000	103.616	240	6	5	0.46875	512	1.5	325.391	0.827765	0.281378	6.09724	21.6692	24.6767	19.3246	22.0512	24.6945	1149.06	17.937	0.53019	1000.65	0.870839	1191.8	1001.6	1413.7	1329993920	4.80909	224.5	5.24329	1799	139.276	1198.78	1191	400	1399	92.9904	1212.94	-0.57742	1.75341e+09	0.0435797	34156.4	1058.67
test	FALSE	FALSE	27	FALSE	40	FALSE	FALSE	6000	104	240	6	5	0.46875	512	1.5	325.391	0.676816	0.525852	18.9096	35.9599	43.4757	33.541	33.1721	44.0706	8157.4	24.3382	0.486567	4027.56	0.493732	8252.92	796	1549	10326776699	5.54683	338.25	13.0469	3988	245.444	1232.9	1293	0	3988	149.467	1284.39	0.737101	1.36144e+10	0.0283091	129600	2621.99
train	FALSE	TRUE	33	FALSE	13	TRUE	FALSE	5600	102.514	240	6	5	0.46875	512	1.5	325.391	0.726887	0.600917	7.18879	11.963	14.4048	13.6772	10.6891	16.0704	507.401	8.69577	0.736741	417.577	0.822972	529.978	304.1	884.9	176126551	5.09372	234	4.24132	1457	173.804	617.47	621.5	0	1457	105.746	661.911	0.216564	2.32197e+08	0.0374743	56856.4	709.23
train	FALSE	TRUE	32	FALSE	14	FALSE	FALSE	5506.6	97.76	240	6	5	0.46875	512	2	162.76	0.847177	0.79631	9.63588	12.1007	14.4049	14.9439	14.3103	16.5154	754.209	10.2514	0.692009	579.029	0.76773	785.74	404.5	728	183838946	4.336	162.25	4.16419	1011	103.217	538.681	519	72	939	68.4002	555.387	0.349995	2.42365e+08	0.062531	18277.2	411.051
test	FALSE	TRUE	28	TRUE	8	FALSE	FALSE	6200	121.202	240	6	5	0.46875	512	1.5	325.391	0.913939	0	0	8.92108	9.6047	9.24331	10.2805	11.6137	307.399	8.15332	0.811678	271.374	0.882809	328.273	275	994.4	151417727	5.00014	292	3.48507	1129	210.358	731.064	807	0	1129	133.66	779.81	-1.14975	1.99624e+08	0.0394994	73648.4	1006.46
test	FALSE	TRUE	32	TRUE	42	TRUE	FALSE	6000	120.192	240	6	5	0.46875	512	1.5	325.391	0.397572	0.301681	13.7756	45.6629	36.512	47.1629	31.0651	47.9117	6158.86	18.1543	0.573695	2832.28	0.459871	6235.82	382	1351	4870890745	5.83329	390	3.79336	2491	285.454	938.062	975	0	2491	175.594	1014.78	-0.00197645	6.42157e+09	0.0228455	149826	1606.83
test	FALSE	TRUE	28	FALSE	20	TRUE	FALSE	6400	108.21	240	6	5	0.46875	512	1.5	325.391	0.488626	0.288766	8.45323	29.2736	28.0881	20.2951	24.3254	33.3487	1420.92	14.3039	0.4626	1321.27	0.929869	1475.24	29	1178.4	598027242	5.56535	845	1.59263	1533	393.529	585.557	579	0	1533	334.869	731.047	0.107554	7.88415e+08	0.0270213	191553	695.189
train	FALSE	FALSE	30	FALSE	20	TRUE	FALSE	6000	102.144	240	6	5	0.46875	512	1.5	325.391	0.792328	0.747642	15.0742	20.1623	25.6554	22.5563	21.3783	27.1169	3407.4	15.9752	0.693162	1579.79	0.463634	3456.73	599.1	1544	4093573032	5.53696	455.5	3.28359	1998	290.959	1196.03	1319.5	62	1936	196.132	1249.5	-1.05585	5.39678e+09	0.0285145	130764	2327.18
train	FALSE	TRUE	30	FALSE	14	TRUE	FALSE	6000	103.154	240	6	5	0.46875	512	1.5	325.391	0.649428	0	0	12.7259	13.5844	9.60466	12.7514	13.7531	456.699	8.26457	0.775234	369.946	0.810042	482.517	515	1161.5	308050292	5.28356	319	4.77899	2041	210.518	872.94	867.5	200	1841	137.684	917.424	0.692335	4.06119e+08	0.0309206	79643.4	845.057
train	TRUE	FALSE	26	TRUE	40	FALSE	FALSE	6000	103.872	240	6	5	0.46875	512	1.5	325.391	0.588212	0.44054	21.7586	49.3908	49.9923	40.5902	44.62	55.8408	18055.3	29.0523	0.526503	6321.5	0.350118	18157.8	984.2	1279	17826498832	4.46855	136	12.9679	2249	119.568	1119.59	1149	0	2249	57.8735	1137.68	-2.4993	2.35018e+10	0.064641	40832.5	2090.42
test	TRUE	TRUE	29	TRUE	8	FALSE	FALSE	6000	106.88	240	5.5	5	0.46875	512	1.5	325.391	0.371512	0.309842	5.64459	18.2176	17.125	12.8088	14.3487	17.2273	230.52	6.76807	0.580294	313.311	1.35915	259.826	487	1085.4	142653003	4.8578	221	8.04664	2122	212.121	747.567	653	356	1766	101.855	814.557	2.22627	1.72395e+08	0.0449324	104645	282.924
train	FALSE	TRUE	29	TRUE	16	FALSE	FALSE	6200	111.922	240	6	5	0.46875	512	1.5	325.391	0.626463	0.404266	5.25271	12.9932	14.4049	13.6772	10.5338	15.9675	336.566	8.13975	0.563731	415.074	1.23326	359.912	36.4	241.6	5969717	3.46631	93	2.96592	339	59.4319	127.022	117	0	339	39.8775	147.875	0.617168	7.87023e+06	0.104563	5732.51	36.853
train	FALSE	TRUE	32	FALSE	9	FALSE	FALSE	9359	134.784	240	4.4	4	0.4688	512	1.57282	195.312	0.814813	0.595811	8.5039	14.2728	16.5902	14.2839	16.3543	17.8966	1000.8	11.6297	0.710068	681.423	0.680876	1026.95	231	655	224011248	4.639	273.75	2.38188	1020	147.892	426.141	417	37	983	116.681	459.275	0.357047	2.16619e+08	0.0477974	29337	317.975
train	TRUE	TRUE	26	FALSE	12	FALSE	FALSE	6000	105.842	240	6	5	0.46875	512	1.5	325.391	0.520478	0	0	13.8259	14.0065	9.24329	13.7864	14.628	378.589	7.19606	0.714968	353.978	0.934993	406.055	331.5	934.3	172849736	4.84762	251.25	3.17166	1292	174.689	714.708	769.5	109	1183	116.707	749.133	-0.787176	2.27878e+08	0.0427349	50393.2	706.099
train	FALSE	FALSE	30	FALSE	36	TRUE	FALSE	5600	108.402	240	6	5	0.46875	512	1.5	325.391	0.539554	0.481942	16.4336	34.0988	28.5532	35.3775	32.9495	37.8529	5955.26	18.3981	0.550327	2887.11	0.484801	6030.19	254	1061	3971665433	5.42455	253.75	10.1164	3200	277.523	795.287	795	0	3200	135.186	931.833	2.06744	5.23609e+09	0.0386671	235832	1191.93
train	FALSE	TRUE	31	FALSE	17	TRUE	TRUE	6000	101.76	240	6	5	0.46875	512	1.5	325.391	0.893322	0.73818	14.9531	20.2567	25.9916	22.8419	21.2236	26.8236	3873.5	18.0957	0.747034	1596.66	0.412201	3922.11	499.8	2468.2	7357176299	6.76069	804.5	4.34166	4262	581.877	1361.09	1236	0	4262	358.339	1572.58	1.04802	9.69938e+09	0.0115344	620425	3834.09
train	FALSE	TRUE	28	TRUE	17	FALSE	FALSE	6000	121.97	240	6	5	0.46875	512	1.5	325.391	0.494354	0.192576	2.71012	14.073	14.859	12.5724	14.2565	15.8016	373.537	6.95705	0.631707	397.061	1.06298	403.42	937.5	2039	692013759	5.91281	609.75	2.74969	2662	354.273	1440.18	1369	553	2109	254.243	1503.82	0.491657	9.12328e+08	0.019501	187365	585.142
train	FALSE	TRUE	23	TRUE	13	TRUE	FALSE	5400	107.264	240	6	5	0.46875	512	1.5	325.391	0.579638	0.284961	2.6738	9.38305	12.1455	12.2267	5.72182	13.1363	72.4545	5.43877	0.559229	150.293	2.07431	84.3746	42.9	1527.2	28928256	4.22837	203	4.57222	1901	397.816	379.656	136.5	0	1901	182.722	672.312	1.81923	3.81376e+07	0.0654297	307865	297.264
train	FALSE	TRUE	26	FALSE	8	FALSE	FALSE	6000	114.56	240	6	5	0.46875	512	1.5	325.391	0.772934	0.58624	4.0874	6.97222	12.72	12.72	7.41159	13.1364	135.571	5.38907	0.677094	188.486	1.39031	150.293	83.5	496.2	20474016	4.58869	219.5	10.7726	1496	163.723	332.175	296	0	1496	89.2778	423.788	2.47521	2.69921e+07	0.0470914	69256.1	179.941
train	FALSE	TRUE	27	FALSE	16	FALSE	FALSE	6000	102.016	240	6	5	0.46875	512	1.5	325.391	0.469952	0.16807	1.71533	10.2061	12.0821	12.72	4.89389	12.7975	50.0976	4.79636	0.571774	114.94	2.29432	59.3261	2503.4	3169.8	364650256	4.49142	386	2.43144	3213	210.139	2835.24	2850	2210	1003	152.385	2846.64	-0.344767	4.8074e+08	0.0488889	64728	678.852
train	FALSE	FALSE	31	FALSE	19	FALSE	FALSE	8947	132.736	240	4.4	4	0.4688	512	1.57282	195.312	0.718586	0.609789	11.95	19.597	22.3174	23.7347	19.037	24.9543	1751.24	14.0821	0.565088	1243.37	0.709991	1788.95	214	480	304749027	4.09016	93	6.23448	1111	90.4742	379.657	380	0	1111	42.645	405.868	0.853311	2.94693e+08	0.0899991	20590	261.685
test	FALSE	TRUE	28	TRUE	18	FALSE	FALSE	6200	102.144	260	6	5	0.507812	512	1.5	325.391	0.851949	0.588158	11.5444	19.6281	25.6816	24.4312	20.0891	26.0009	2484.34	16.7222	0.659302	1345.47	0.541581	2534.36	609	816	902293626	4.00079	104	17.9652	1829	85.9871	725.788	714	143	1686	43.3105	742.193	2.40951	1.39606e+09	0.0868924	24083.2	635.357
train	FALSE	TRUE	30	FALSE	14	TRUE	FALSE	8947	132.864	240	4.4	4	0.4688	512	1.57282	195.312	0.949865	0.678834	8.52057	12.5518	15.0335	15.8032	15.263	17.1119	874.534	11.9225	0.687632	643.151	0.735421	903.182	183	480	98685259	4.00518	154	4.95072	850	97.0729	300.633	260	108	742	65.7493	325.052	1.3388	9.54291e+07	0.0840483	15278.7	68.265
train	FALSE	TRUE	19	FALSE	12	FALSE	FALSE	6000	121.408	240	6	5	0.46875	512	1.5	195.312	0.343079	0	0	18.5443	13.5844	8.89194	14.2565	15.0865	156.665	6.36217	0.603726	232.787	1.48589	179.297	1227.5	3908	1072365183	6.04472	2258.75	1.34207	4104	1054.29	2574.82	2690.5	626	3478	941.759	2808.03	-0.049952	1.41377e+09	0.0174092	1.25536e+06	7935.74
train	FALSE	TRUE	26	FALSE	8	FALSE	FALSE	6000	103.154	240	6	5	0.46875	512	1.5	325.391	0.741377	0	0	14.1125	14.859	11.5282	14.6817	15.4463	642.592	10.4627	0.757674	475.29	0.739645	673.683	564	3394	3349194158	6.78565	1583.5	2.23196	3958	890.723	2339.26	2758	0	3958	684.692	2560.12	-0.730852	4.41545e+09	0.0112783	1.08206e+06	10846
train	FALSE	TRUE	27	FALSE	20	TRUE	TRUE	6000	102.272	240	6	5	0.46875	512	1.5	325.391	0.877807	0.677796	9.10488	13.4331	16.7729	14.944	14.4782	17.5976	921.865	11.7917	0.681659	671.989	0.728945	955.812	383	1561.4	587979076	5.69645	446	3.45543	2048	333.426	790.397	670	0	2048	217.302	900.559	1.09199	7.75169e+08	0.0248828	186278	1017.19
train	TRUE	TRUE	20	TRUE	7	FALSE	FALSE	6000	106.098	240	6	5	0.46875	512	1.5	325.391	0.465893	0	0	12.4913	12.75	7.61396	12.455	13.4298	298.827	5.81959	0.759013	284.783	0.953005	321.678	503	822.8	105809212	4.24575	157	2.84591	986	99.6107	646.844	629	353	633	68.9537	658.517	0.271708	1.39494e+08	0.0621473	15236.8	172.045
train	FALSE	FALSE	23	FALSE	20	FALSE	FALSE	6000	104.896	240	6	5	0.46875	512	1.5	325.391	0.70521	0	0	12.841	14.0065	11.5282	13.3409	14.2244	402.65	9.05557	0.641901	410.804	1.02025	435.06	952.6	1176.1	376691252	3.79543	114.5	3.63918	1267	69.9173	1064.66	1070	764	503	47.9167	1068.4	-0.572715	4.96616e+08	0.0843343	7986.44	179.532
train	TRUE	FALSE	23	FALSE	18	FALSE	FALSE	6400	117.888	240	6	5	0.46875	512	1.5	325.391	0.538191	0	0	11.7801	11.5282	7.91119	11.9508	12.9975	316.626	6.33996	0.781083	287.62	0.908388	338.819	712.6	1298.4	303709497	5.0332	244	5.32768	1800	185.206	1054.52	1079	64	1736	104.265	1087.08	-0.811608	4.00399e+08	0.0404397	69741.8	1766.52
test	FALSE	TRUE	23	FALSE	8	FALSE	FALSE	6200	120.48	240	5.5	5	0.46875	512	1.5	325.391	0.804258	0	0	9.73845	10.4676	8.56251	10.3231	11.3827	292.054	7.83223	0.795341	267.653	0.916451	311.793	267.4	772.3	76447630	4.84318	281	2.49755	1066	155.856	510.473	498	54	1012	114.474	544.342	0.101055	9.2387e+07	0.0393005	35726.1	402.424
test	TRUE	FALSE	25	FALSE	9	FALSE	FALSE	6000	103.154	240	5.5	5	0.46875	512	1.5	325.391	0.774167	0	0	8.36937	7.86705	8.5625	9.30442	10.5095	206.854	6.47929	0.79825	211.895	1.02437	223.571	0	152.6	1448302	2.51577	86	4.54078	289	54.7673	54.9081	28	0	289	35.4151	88.4797	1.49544	1.75026e+06	0.282863	4813.76	12.1253
train	FALSE	TRUE	20	FALSE	12	TRUE	FALSE	6500	119.282	240	6	5	0.46875	512	1.5	325.391	0.706496	0	0	7.74981	8.22438	9.24329	8.38525	9.97501	156.445	5.47521	0.707012	198.594	1.26941	174.023	0	85.7	346737	2.03625	47.25	5.27289	192	29.1661	35.1894	24	0	192	20.6036	51.2523	1.44947	457123	0.323232	1388.5	4.38432
test	FALSE	FALSE	23	FALSE	30	TRUE	FALSE	6500	106.226	240	6	5	0.46875	512	1.5	325.391	0.557464	0.533871	18.3115	34.2995	36.9731	27.1326	32.856	39.571	7945.11	19.1207	0.634497	3034.74	0.381963	8016.91	655	1449	8387329220	5.59364	323	5.11045	2630	259.008	1116.03	1184	0	2630	148.373	1174.42	-0.764884	1.10575e+10	0.0284433	133752	2221.15
train	FALSE	TRUE	27	TRUE	18	TRUE	TRUE	5090	98		6.5	5	0.598958	384	1	190	0.720498	0.499834	12.7262	25.4609	25.7552	22.282	30.0018	30.518	4254.32	18.3445	0.698534	1817.68	0.427254	4339.63	321	617	433883731	4.25871	157	3.77227	1049	93.0187	468.136	466	5	1044	64.5043	482.851	0.235229	1.01177e+09	0.0614223	13994.2	375.547
train	FALSE	TRUE	18	FALSE	13	TRUE	FALSE	6040	87.164	240	6	5	0.468748	512	2	97.6562	0.895888	0.614701	9.42507	15.3328	19.3246	18.8584	17.6452	19.9511	1197.72	13.7365	0.627928	868.585	0.725196	1235.3	44	214	17772826	3.16405	122	1.92485	333	59.6987	119.9	117	21	312	49.3337	137.724	0.374286	2.34309e+07	0.128088	4591.86	19.9085
train	FALSE	TRUE	26	TRUE	20	FALSE	FALSE	5270	92		5.2	4	0.449219	512	2	190	0.755184	0.653854	11.1771	17.0942	19.6067	17.5711	19.0375	20.5268	1749.48	12.9093	0.673347	1042.76	0.59604	1784.94	439	915	701170196	4.62363	151	5.22444	1380	144.326	608.948	554	168	1212	76.4931	642.036	1.45047	7.35771e+08	0.0610717	41393.3	408.479
test	FALSE	TRUE	55	TRUE	16	TRUE	FALSE	5932	148.352	240	4.4	4	0.4688	512	1.57282	195.312	0.823776	0.753911	12.4028	16.4513	19.2882	16.7514	18.9212	20.4443	1925.58	13.5522	0.728487	1027.47	0.533591	1956.24	1481.8	2432	8416432150	5.87649	452	5.09805	3270	301.51	1999.66	2066	29	3241	193.735	2039.7	-1.0719	8.13871e+09	0.0212487	161744	6882.29
test	FALSE	TRUE	25	FALSE	6	FALSE	FALSE	5310	115		6	5	0.611979	384	1	255	0.843481	0	0	8.26821	9.01758	9.01758	9.17969	10.5666	229.018	6.97408	0.768087	235.679	1.02908	253.924	352.4	918	50820851	4.84481	372	1.97924	1028	187.919	634.735	647	162	866	146.86	670.628	-0.0962185	1.142e+08	0.0393923	46854.1	496.68
train	FALSE	TRUE	22	FALSE	17	TRUE	FALSE	6000	100		5.2	4	0.429688	512	1	220	0.817659	0.775953	13.0971	16.8787	20.4579	18.7005	19.5968	22.1854	2005.53	13.801	0.609794	1261.21	0.628865	2043.06	90	760	472190779	5.13534	413.25	2.38224	1397	213.009	397.605	351	10	1387	165.775	471.056	0.493577	4.53342e+08	0.0311997	63804.6	321.472
train	FALSE	TRUE	18	FALSE	7	FALSE	FALSE	5800	101.106	240	5.5	5	0.46875	512	1.5	325.391	0.458444	0	0	11.6032	11.276	6.93164	10.7097	11.6593	197.387	5.31941	0.651417	251.674	1.27503	219.946	669	1014.6	130701509	4.36235	208.5	3.39695	1317	120.105	834.698	809.5	535	782	86.6554	847.432	0.498663	1.57952e+08	0.0566961	21419.7	195.069
test	FALSE	TRUE	20	FALSE	3	FALSE	FALSE	9075	134.784	240	4.4	4	0.4688	512	1.57282	195.312	0.71847	0.702749	6.98495	9.93947	10.978	11.8724	10.409	12.944	317.056	7.14121	0.720208	312.212	0.984723	332.649	155.8	465.5	34008360	4.12695	144.25	3.10481	641	92.5026	292.174	266	23	618	62.2215	314.423	0.563916	3.28862e+07	0.0719308	13495.6	153.285
train	FALSE	TRUE	18	TRUE	17	TRUE	TRUE	6000	111.666	240	6	5	0.46875	512	1.5	325.391	0.87689	0.729934	9.57397	13.1162	17.7838	15.5209	13.9369	18.2774	1007.61	11.5015	0.687764	706.706	0.70137	1042.82	256	1413	606093700	5.94353	517	3.69459	2399	351.091	748.21	671	0	2399	233.806	875.35	0.92173	7.99047e+08	0.019267	206419	1143.98
train	FALSE	TRUE	19	FALSE	18	TRUE	FALSE	9109	135.296	240	4.4	4	0.4688	512	1.57282	195.312	0.93611	0.697982	9.14013	13.0951	14.7416	17.3444	15.3062	17.7453	822.838	12.2584	0.59805	710.052	0.86293	853.863	1	67	1753695	1.78729	30	10.8166	216	21.9496	30.7576	23	0	216	13.0596	44.5653	2.38366	1.69583e+06	0.376041	1040.03	3.16485
train	FALSE	TRUE	18	FALSE	9	FALSE	FALSE	5400	106.354	240	6	5	0.46875	512	1.5	325.391	0.800974	0	0	11.2422	15.289	10.3533	14.8232	15.5808	227.527	9.00473	0.648092	278.101	1.22228	251.806	601	1150	162134665	4.99531	326	3.98967	1353	186.606	891.681	920	22	1331	135.325	921.343	-0.864992	2.13751e+08	0.035772	53778.2	1401.8
test	FALSE	FALSE	86	FALSE	19	TRUE	FALSE	6040	93.15	240	6	5	0.468757	512	2	97.6562	0.823853	0.714713	12.7979	17.9063	22.277	20.9819	17.9417	23.6269	2378.89	14.7522	0.709712	1214.28	0.510439	2420.53	230	325	145422113	2.89645	46	12.0862	673	36.3673	275.618	268	70	603	19.7624	281.436	1.79527	1.9172e+08	0.190265	3240.56	88.051
train	FALSE	TRUE	82	TRUE	35	TRUE	FALSE	6000	121.296	240	6	5	0.46875	512	1.5	195.312	0.805527	0.704472	22.8781	32.4755	38.16	39.2521	33.2945	41.4678	10955.7	26.1599	0.577903	4127.85	0.376775	11033.4	511.8	2988	40172028143	6.97774	938	3.22517	5624	697.024	1981.89	2107	0	5624	444.924	2190.91	-0.072715	5.29612e+10	0.0107276	872205	6867.07
test	FALSE	FALSE	87	FALSE	30	TRUE	FALSE	6000	106.482	240	6	5	0.46875	512	1.5	325.391	0.592332	0.516806	16.8121	32.5308	40.1732	30.4559	28.2225	41.242	5603.79	19.269	0.566272	2694.3	0.4808	5699.26	882	4508	32533214672	7.01646	2777	1.61094	4799	1301.43	2341.31	1621	13	4786	1111.65	2743.28	0.491928	4.28904e+10	0.00985722	2.04387e+06	12022.1
train	TRUE	FALSE	79	TRUE	42	TRUE	FALSE	6000	121.408	240	6	5	0.46875	512	1.5	195.312	0.636595	0.515918	19.783	38.3451	39.96	46.7908	31.2695	48.6081	11625.3	24.4103	0.587542	4223.9	0.363338	11713.6	1354	2631.6	41766444956	6.48148	590	10.8158	6502	435.73	2064.86	2042	143	6359	251.676	2168.13	1.64292	5.5063e+10	0.0150066	437134	6276.19
[truncated: 1,655 more columns]
