# Supplementary material for: Preoperative assessment of tumor consistency and gross total resection in pituitary adenoma: Radiomic analysis of T2-weighted MRI and interpretation of contributing radiomic features
Source: Brain Spine. 2025 Mar 13;5:104237. doi: 10.1016/j.bas.2025.104237 (PMC11994910; doi:10.1016/j.bas.2025.104237)
Supplement: Multimedia component 3 [file mmc3.txt]

# Appendix 2
# This file contains the statistical code accompanying the article Černý M. et al. - Preoperative Assessment of Tumor Consistency and Gross Total Resection in Pituitary Adenoma: Radiomic Analysis of T2-weighted MRI and Interpretation of Contributing Radiomic Features
# It should be run as a python script - change the extension to .py before running
# The file appendix_1.xlsx containing the patient data is required for running this script
# Created by Martin Černý

import pandas as pd
import numpy as np
from scipy.stats import ttest_ind, chi2_contingency, fisher_exact
from sklearn.feature_selection import VarianceThreshold
from sklearn.ensemble import RandomForestClassifier
from sklearn.metrics import accuracy_score
from tqdm import tqdm

# ------------------------
# LOADING PATIENT DATA
# ------------------------

data = pd.read_excel('appendix_1.xlsx')
data_train = data[data['split']=='train']
data_test = data[data['split']=='test']
print(data)
#print(list(data.columns))

# ------------------------
# PATIENT BASELINE CHARACTERISTICS
# ------------------------

print('PATIENT BASELINE CHARACTERISTICS:')

print(f"N - All: {len(data)} Train: {sum(data['split']=='train')} Test: {sum(data['split']=='test')}")

for variable in ['age', 'diameter']:
    t_stat, p_val = ttest_ind(data_train[variable], data_test[variable], nan_policy='omit')
    print(f"{variable} -",
        f"All: {data[variable].mean():.2f} ± {data[variable].std():.2f}",
        f"Train: {data_train[variable].mean():.2f} ± {data_train[variable].std():.2f}",
        f"Test: {data_test[variable].mean():.2f} ± {data_test[variable].std():.2f}",
        f"p = {p_val:.3f}"
        )

for variable in ['male sex', 'NFPA', 'hemorrhage', 'firm', 'GTR']:
    contingency_table = [
        [len(data_train[data_train[variable]]), len(data_train) - len(data_train[data_train[variable]])],
        [len(data_test[data_test[variable]]), len(data_test) - len(data_test[data_test[variable]])]
    ]
    chi2_stat, p_val, _, _ = chi2_contingency(contingency_table)
    print(f"{variable} -",
        f"All: {len(data[data[variable]])} ({len(data[data[variable]])*100/len(data):.2f})",
        f"Train: {len(data_train[data_train[variable]])} ({len(data_train[data_train[variable]])*100/len(data_train):.1f})",
        f"Train: {len(data_test[data_test[variable]])} ({len(data_test[data_test[variable]])*100/len(data_test):.1f})",
        f"p = {p_val:.3f}"
        )

# ------------------------
# IMAGING DATA CHARACTERISTICS
# ------------------------

print('\nIMAGING DATA CHARACTERISTICS:')

for variable in ["Repetition Time (TR)", "Echo Time (TE)", "Field of View (FOV)", "Slice Spacing", "Slice Thickness", "Pixel Spacing", "Resolution in Pixels", "Number of Averages", "Pixel Bandwidth"]:
    t_stat, p_val = ttest_ind(data_train[variable], data_test[variable], nan_policy='omit')
    print(f"{variable} -",
        f"All: {data[variable].mean():.2f} ± {data[variable].std():.2f}",
        f"Train: {data_train[variable].mean():.2f} ± {data_train[variable].std():.2f}",
        f"Test: {data_test[variable].mean():.2f} ± {data_test[variable].std():.2f}",
        f"p = {p_val:.3f}"
        )

# ------------------------
# FEATURE ELIMINATION
# ------------------------

radiomics_columns = list(data.columns)[17:]
radiomics_data = data[radiomics_columns]
radiomics_data = radiomics_data.replace([np.inf, -np.inf], 0)

# Remove low variance features
variance_threshold = 0.01
selector = VarianceThreshold(threshold=variance_threshold)
low_variance_data = selector.fit_transform(radiomics_data)

# Get the retained feature names
low_variance_features = radiomics_data.columns[selector.get_support()]
low_variance_removed = len(radiomics_columns) - len(low_variance_features)

# Remove highly intercorrelated features
correlation_matrix = np.corrcoef(radiomics_data[low_variance_features].T)
corr_threshold = 0.95
correlated_features = set()

for i in range(correlation_matrix.shape[0]):
    for j in range(i + 1, correlation_matrix.shape[0]):
        if abs(correlation_matrix[i, j]) > corr_threshold:
            correlated_features.add(low_variance_features[j])

final_features = [f for f in low_variance_features if f not in correlated_features]
correlated_removed = len(low_variance_features) - len(final_features)

print('\nFEATURE ELIMINATION:')
print(f"Initial features: {len(radiomics_columns)}")
print(f"Features removed due to low variance: {low_variance_removed}")
print(f"Features removed due to high correlation: {correlated_removed}")
print(f"Final retained features: {len(final_features)}")

# ------------------------
# MODEL TRAINING
# ------------------------

for variable in ['firm', 'GTR']:
    
    print(f'\nTRAINING CLASSIFIER FOR {variable}')
    
    X_train = data[data['split']=='train'][final_features]
    X_test = data[data['split']=='test'][final_features]
    y_train = data[data['split']=='train'][variable]
    y_test = data[data['split']=='test'][variable]
    
    # Train a random forest classifier
    rf = RandomForestClassifier(random_state=42, n_jobs=-1)
    rf.fit(X_train, y_train)

    # Get feature importances
    feature_importances = rf.feature_importances_
    features = X_train.columns

    # Rank features by importance
    sorted_indices = np.argsort(feature_importances)[::-1]
    sorted_features = features[sorted_indices]
    sorted_importances = feature_importances[sorted_indices]

    # Plot the number of top features vs accuracy
    accuracy_cumuilative = []

    for top_n in tqdm(range(1, len(sorted_features)+1)):
        selected_features = sorted_features[:top_n]
        X_train_top = X_train[selected_features]
        X_test_top = X_test[selected_features]
        
        # Train and evaluate a model with the top N features
        rf_top = RandomForestClassifier(random_state=42, n_jobs=-1)
        rf_top.fit(X_train_top, y_train)
        y_pred_top = rf_top.predict(X_test_top)
        accuracy_cumuilative.append(accuracy_score(y_test, y_pred_top))

    show_top = np.argmax(accuracy_cumuilative) + 1
    sorted_importances = sorted_importances[:show_top]

    # Display top features and their importance
    top_features_df = pd.DataFrame({
        'Feature': sorted_features[:show_top],
        'Relative importance': [x * 100 / np.sum(sorted_importances) for x in sorted_importances[:show_top]],
        'Composite accuracy': [x*100 for x in accuracy_cumuilative[:show_top]]
    })

    print(top_features_df)
    top_features_df.to_excel(f'features_{variable}.xlsx', index=False)
    
    # Evaluate the model of the whole cohort and on hemorrhage subpopulation and compare accuracies using McNemar’s test
    
    X_train_top = X_train[sorted_features[:show_top]]
    X_test_top = X_test[sorted_features[:show_top]]
    rf_final = RandomForestClassifier(random_state=42, n_jobs=-1)
    rf_final.fit(X_train_top, y_train)
    y_pred_test = rf_final.predict(X_test_top)
    accuracy_test = accuracy_score(y_test, y_pred_test)
    X_test_hemorrhage = data_test[data_test['hemorrhage'] == True][sorted_features[:show_top]]
    y_test_hemorrhage = data_test[data_test['hemorrhage'] == True][variable]
    y_pred_test_hemorrhage = rf_final.predict(X_test_hemorrhage)
    accuracy_test_hemorrhage = accuracy_score(y_test_hemorrhage, y_pred_test_hemorrhage)
    print(f"{variable} - Accuracy (whole test cohort): {accuracy_test:.3f}")
    print(f"{variable} - Accuracy (hemorrhage subpopulation): {accuracy_test_hemorrhage:.3f}")

# ------------------------
# SECONDARY OUTCOMES
# ------------------------

print('\nSECONDARY OUTCOMES:')

for pair in [('firm', 'GTR'), ('hemorrhage', 'firm')]:
    contingency_table = pd.crosstab(data[pair[0]], data[pair[1]])
    chi2_stat, p_val, _, _ = chi2_contingency(contingency_table)
    print(f"\nCorrelation between {pair[0]} and {pair[1]}:")
    print(f"Chi-square statistic: {chi2_stat:.3f}, p-value: {p_val:.3f}")
    
    # Compute and display percentages
    percentages = contingency_table.div(contingency_table.sum(axis=1), axis=0) * 100
    print(percentages)
